# Supplementary material for: Unusual pectoral apparatus in a predatory dinosaur resolves avian wishbone homology
Source: Sci Rep. 2021 Jul 19;11:14722. doi: 10.1038/s41598-021-94285-3 (PMC8289867; doi:10.1038/s41598-021-94285-3)
Supplement: Supplementary file 1 — Supplementary Information 1. [file 41598_2021_94285_MOESM1_ESM.txt]

#NEXUS
begin data;
dimensions ntax=132 nchar=1781;
format missing=? symbols="0~1";
matrix
Euparkeria                  100000000000000001000000100000010001000000000000000000?001000100000?0000000000000001000010000000000?00000000000100?000000000?000000000?0000000000000000000000000000100000000000000000000000000000000?00000000010000000?0000000000000?0000001000000?00000000000010001000000000000000000000000000?000????10?0000000000?00?0????000000?????0???????????00000?0000000000000000000000000000000000000000000000000000000000?0000000100000000000000000000000000?000000000000?000000?000000000000000000000000000011000000000000000000??????????1000000010??0?0000001000?000?10?0?00000011000000?010000000?0?00001000000??0??00000000000?00?000000000?000000000??000?00?000000000?10000?000000?00?010000?00000?0100?001000000000000000??0??00?00000000000000000?000?000?00000000000010?000?00000000000000000000?000000?0000?00000?000?0000000000?00??0?0000??00000?0?000?00?00?00000000??0000000000?0000000000000?00000000000000000000000000??00??00?000000?000000?????000000?0?????????00000?0?0000000?0000000000?000?00000000?0000000000000000000000000?0000???00???00?00??000000000???0???00?000000?000???00?0?0000000?0000000000000000000000001000??00000???????000?0?000000000000???0?0?0000000000000000?0000000?0000000000?0000000000??0?0?000000000000???0?00000000?00100000?0000000?00000000000?000?0?00??0??000000000000?00000000000000?00000?????000??0000001000?0??00000??0010000000000?000?0???0?0000000000000000?0?000000??0?????0?0?????00??0?00??00000???0?0????????00?0?????0??0?0??00??0?0??000000?0000???00?????????0???????0???0?0?00?????00?0????0??0???0000??00???0?0??0????0???00????????????????????0???0?????0?????????????????????0???0??????????????????00???0??????0????????????????????0???????0????0?0???000??????????????????????????00?????????????0?00000000??00?0??00?????0?0?????0????????????????????00??0000???????0????0??
Acrocanthosaurus            1000000100011001010011001010000010000010001001110000101111100010011?10001000?0010011000101100001000???000001000000001?01100??10?10???00?????1?1010?10100000000000?0110?00001???1010??00?0000111?1110?101101111110?1100??011100?0010110000000100100100???011110010101?0010?110000101000001010001?0011?011010110110001?00?0?0??0?101?00?0???1001????????1?0?10?00?0100?010010000101000?000111?11?0?101?0000???00010?11??011011?00100100101111001111100111100001101????011010?0??1??1?01???1??01000010000001?000?0?101?0000?01?????????0000100001100?001010000????100001?00?0???0001110??000000110000?000?01000?000?000000000????010101?0010?00000??11?01?111?110100?1?00001101??1??01100??01110???00?0?11????0?0000?000?010011??0000011?0??0??0000??0?01000?000001??1?1?0011??01?00?01?0??111???0001?01000?000?0??0?11000???0101000000000????10??010001?11000010100000?000?00000?10??0?0????0???0?10?0000?000000000100000?0????000001000??00????????101001?1?1000??01?0?????????001??00?011?11?10?1000?0?0???0?????0?0??00??01??0?010?11100?1?000100?11?0?0?01?0??100?1110?00????0?001?00100110???00010?1???0??10101??0?000?0??1?00??1???0?000??0?00000?001?0??0???0101010?011??00000??????00010??0011?1?00?001????1?10?0?0?1?????0?10?00010???00000100??010??0000?00????00??1?10?0010??0?0??0?0?????0?????????????????1000???0??000??0??00?000????0????00????01110?0?00??0101101010?010?11000??01?00111110?000????0?000?01000??0???00??????000???01?00????00110110111000000000???000??00?01010011010?00110000???00??0?01?000001101??1?00??00100??10000?010?00000??000000000???1000?00??0?0??0?010?0?110????????100?01?1?0010011???011?1???00?1??11??101000?001011????0?0000??000000?00??0?????????????0?0?0?0??????????????00000100?????????1000?011000??0??0?????000????0?110000000?00000?100??000?0?000?0?0???000000000101?0?1000??1?0?000??0??0000?
Allosaurus_fragilis         100000010000110101001100100100001001001010100010000010111110010001?010011000000000110000100000010100010010010000000111111000010110000101010100101001000010000000000010001001010100010011000010111110110111101001001100010010001000010101000000010010000000111001010100010011000000100000101000000001?0110101101100011001000110?101?00101??1001??????011100000100000000001100001010001000111011101100011101000001001111011010000100100100111001101100111000001101?0110110100011101100111110001000010000001?100100101100000110????????00001000011001001000001001?10110100000000000111010000000110000?00000000000011000000000000000010100000000000001111100100100100010000011010?1000100010011000000000?0101?000100000000000011??001001110000000001000001000?00110111111000110001000101001011100010010000000000?0000011100000010100000000001011000010011011000010100000?000100000?101000110100011000000000?000000000100000110000000001000??00?000000100000?01100000001?0????????00010000010100011011000000000001000000000011000000001001110001000000000?0010?0000001000011000000??0000000010011001000010010000001000100001000000100000000?00000?00100000000100000?1000001?00001?00000000?10?000100001000010000000000000000000100000001100001010?0000010000010000000000000000?0101000010?00?000000001?0000000000???00?00111010?00100000000?000?00??0?0????0000?001000010000000000110000000111000?001?000101000000000000000?00000??0???0000000?0001?000000000000000000110000000000000000??000010100010100001100000100100?00??000001101101000??011000010000?01000000000000000000000??0000000?00000000000000000000100100100?0?10??000???011?10??00??10110?1000000000010?000000000?1000000?0000001000010?0000000?1?00??000000?0010000001000111011010000?0110000?000011?0?000000000110000000?0000001000?00000?00000?000000010100011??0?1000100000000000?00000?
Alvarezsaurus               ?????????????????????????????????????????????????????????????????????????????????????????????????????????????????????????????????????????????????????????????????????????????????????????????????0?0???????????10000000?100??0????01??????????????????????1?100??????0?00????0?????????????????????????????????????????????????????????????001????????1?1000??00???????0001110??0?001??011100000010?00000??0?0111?100????????????????????????11001000???????0????????11??0???1?01?01?1111?00?10?010???0010?01000????100?01???????????1??????????????????????????1???????????0?1?11?0??????????00???0????1??????1??01????0?0??0???00?0????????10?0???0??????0?0???0????????????1?????????0?????0?0??????????0??0?0??????????????????1???????????????00???????????????1??????0?????????????1??????????????????????????????????1??0?01?????0????????????????0?????????0??????????????????????????????0010???????????????????????????0?????????0?????????0????1??0??????0???????????????????????0?1?????0?0?????????????1?????????????????1?????????0???????1????00???0????0??0??????0????????????0????????1?00??????????????????????0???0?0??01?000???????????0???????????1??????????0???????0????????????????????1?0?????????????????????????????????????0??????????0?????????????????????????????????????????????????????????????????0??0???????????????0??????????????????????????0??????????????????0??????1????????0????????0???10?????????????1???????????????????000??????????0???000????????????????1???????????????0??????????00??????????????????????01?00????000???????????0???????0?0????0??????????????????????????????????00?????00???????????0????1??????0??????????00??????????????????0??????0??????????????????????????????????????????????????????????????11000000???????0??00??????????????00????????????????????????????0?0????000?
Anchiornis_type             ?????????????????????????????????????????????????????????????????????????????????????????????????????????????????????????????????????????????????????????????????????????????????????????????????0?????????????????????????????????????0????????0???0?????101??????00??1???????11?0??0??0?????0?0001?011?111111???0101?11101?0??11?0??????1?????????01?????????????1??????1??0????0??0??1010101101?00010011?10?10?110?????????????01100??00????????????????????????????????????????????????011????0??01011?0?0??10?1?01?101?????????0?????????????0???????1??1?00?1????????????????0????????????????????1???????????0?????0???00????1??????00???0????????????????0????????????1??01????0?????????????????????0?0???????????????0?????????????????????1????????????????????????????????????????????????????????00??????????01?????????10???????????????????0??00??0????????????????????????????????????????????????????????????????1?00???????0?0?????????0?0???????????????????????0????????????????????????????????????????????????0?????????????????????0???????????1?????0????0?????1??????1???????????0??????????????????????0??11????01?0??0??01??00????0????????????????????0???1?????????????????????????????1????????????0??????????????????00?0???????0???????????????????0?????????1?????????????????????????????????????????0????0??????????0????????0?????????????????????????????????????????????????????????????0???00???00????????1??00??????????0????1???????????0?????10?????????0??????????????????????0????????????????????????????????0??0?01????00?????0????????????????????????????????????????????????????????????????0????????????????10?????????????????????????????????????????????????????????0???????????????????????????????????0?11000??????????????0???1??010??000??1???????????????????????????0??1?????????01????0??
Anchiornis_LPMB00169        00101????0????1??????1????1?????0??1???0?10????????????0????1???1????????????????????????????????0???0??????????????????????????????????????????????0??0?1001?1??????????????????1?????????1?????0?????????????????????????????????????0?????0??0???0?????10???????00??1???????11?0??1??0?????0?0001?011?111111???0101011101?0??11?0??????101???????01?????????????1??????1??0????0????01010101001?01010011?10?10?110?????????????011???0?0????????1???????????????????????????????????????011????0??0?011?0?0??10?1?01?101?111111110????0?11?????000???1?1????00?1????????????????0????????????????????1???????????0?1???0???00????1???1?000???0????????????????0????????????10?01????0?????????????????1???0?0???0?????0?????0?????????????????????1?????????????????????????????????0?????????????0???1????00???????????1??????0?0100???????0??????????0??001?0????????????????????????0?????????0??0?????10???????1?????????0?1?00???????0?0?????????
0?00????0?????????????????00?????????????0??0????00???0??????????00?????0??????1?????????????????00?????0????1???0?0??0???????100????1???????????0?????????0?0?00???????0?1111?0????00?0??????00????0????0???????0???????0???1??01??0??????????1???????0????????????????0??????1???????????00?0?0??0??0?0??????????????????????00???1???0??????????????0???????????????000????0????0??????????0????1?0?0?1?00????????00?0?000????????????????????????????01???1?0?0??????00???00?11?????1??00?????????????????????????????????10?11????1?0?011???01?????00??????0??????????????????0?????????????0?0?0?1??00000000?0?1???0????????0?????????????????????10???0??????????????????1?010???????0????????10????????0???0??????????0????????0????????1???????????????01????????????????????????????1????10??1000????0?????????0?00?0001010000??1?????0??????????????????0?1???1?????????01????0?1
Anzu                        1100?11111?00???0???000???1111111?100??00??0?????????????0??????11??????????????????????????????1???0?1?????0??00????0??1?????????????????????1?????0??0???1?????????01111101?0000????0?111?1101?0?1?????????????1????1??1?????11?011????????????????1??0??????????????????????0??0??0??0?1???0?000????1????????????0?0?1?0??0?????????????1110010????10?010????0????1????0??00?00?10??01?10???01???001000???1?00??100011?11????0?11000?000??11011??0??????????1?????????????0?0???11???1?10???????????????????????????????1????????00?????0????????????0?1?00?0??1????1??0?0???????????10?????0??10????10??????011??0???00?????????0???????0????11?0??1???????????????????0????????0??0?1?1???????????????????0??0??0??????00?????11??1????100????????0?0????????????????0010?1?????????1?????????????????0??0????????1??00?0????00?11??????????0???0????0????1?0?????????????????1?????00?????????0???1??1????0?????01?????0?????00??????????00????0????1000?????????????????????0??1??????????????0???????0?????????????0????00????0??????????????????????0????????1?????1??0????????00????1????1???1?????????0????0???1??11????0????0???????0???????1????????????????0???????0????1??0??0???????????1???????????????????????10???????????????1??0?????01???????????0??0?0?????????0??1??????????????????01????0?????????????1?00???????????????????????00???????00?????????1?????0??1????????????1??011?10??0?0?0?????0?0?????00???????????????00???????????????????0?????????????????00?????????01?????0?????0???????????????????????0?0?????????????0????????1100????1?0?0????????????0?????????0???????????0????0??????1????????1?????0??????????????????????1???1??????????????0?????????0????????????????0?????????00???????????????0111?????????????????????????11100000?????1???0??1??0??????10??????????????????1??1?????????????0????0??
Aorun                       ?0001???00?0?0?00?001101??1????0100100??0?1????????????1?1??1101110?????????????????????????00??00??????00?0????????????????????????????????????????0?0000000?000?00????0000???1?1?????1???0?????1???????????101001000?10?????????1?????0??0000?????????0????????????????????????????????????????????0????0110??01?101?10?01?0??11?0???1??1000????????????????????????????????????????????????????????????????????????01110??00???????????????????????????????0??????1?01???????1??1????????1?0?01????0111?0?110?0111000011???????????????1?????0?1?????????????0??0?00???0????0???0?????0???1?001???????0????0?????????0?????0?0?????1?0?10?0??0????0???0???0??0???0????1?0??10??10?0???1????1?000?1?1????0??????????1???????0????11???0????00??????1????00???1??1???????1?0?????????1???????1?????00????00?000??0???0????10??0??????0????0???0???00??????0101?0?????0???????0?????0?????1?????0?????1?0?00?00?????000????00??????0?????0??10???0?0?????0?0????????????????????10?00??0?0????????0???????????????????????0?????01?????????????0??0?????0?000????????????????????????????0???????????????00??1??????0?????0???0?00?1??0?????????0????00?1??010???????0?0???????00????????0??????0?????????0?????????????????????????????1??????0????100???00????????????1???????????????00?????????????????????????????0????????0???0???????????????????????0???0?1?0??0???????0?????0??1??0??????????0????0???????000????00??????00??????00??????000??0??0????????????????00??????????10?01???10???0011000??????0???????0??0???????0?????????????????????0????101?10????00?000????????????????????????????????0??0???0??????????????1?????????1?0??????????????????????0?????????????????????????????????????????????????0???????????????????0?????????????????????????0?????????0?00?0???0?????001?????0????????????????????1??????????????????????
Apsaravis                   1?????????????????????????????????????????????????????????????????????????????????????????????????1?????????????????????????????????????????????????00?0??11??????????11???0?????0???????????????0?1??????????100???????????1?????0?????0?????0??????1????11111011?000111010101110?110100110110?010?1011?111100???????1???1??????1????????1???101?????1??10011?11??10?????0?????0110?0?11110000???????0?????00010??0?0010?010?1?1111000?0?01011001??0111?1??0???????????????????1?????????11??00110??10011?0111?????1001001????????????11??1????0?0???????1???000??????????????????0??10??????11???1???0???0?????11?0???0010???0????????0???100???????????????????????????????1??01?????????1???0??????????1?0000?0?0???????????????????0?????0?????0?00??????1??????????????????????????1???????????????0????????????0???0???1???10?????????????????????1???10?0???0?????????????????????????????????????????????????0???????0100?1????0??0???????????????0?1????0?0??????????????0??????????1?????????????????????1???????1?1????????????1111?0???????????111???????1?????11???1????0????????????1?????????1???0???????????????0???0?0??1???01111?1???01???0??1??????1????????????????????????0?????0???1?????????1??????????????????????????????????????????0?????????????????????????????1??????????????????????????????????????00?1?010?????0?100?0???????????????????????0????????????????????????????1???????????????111?00?????1?????????1??0???????????0????0???????????1??01110????????????0???????????????????1????????????????0????????0???????????0??????0???0?1???1???????0??0??????1??????110????0?????????????1??????????1??0????10????????0???0???????????????000???????????????????????????0100???10???????????????????????????????11??????????1111?????11111110????????10??0????01???????0??????????????0??????????????0?00????1??
Archaeopteryx               101000010000?0100?0011001011??00100000101100000101001101100011111100?1?00?00?0100001?0?0?????100100??001?01?00011?0000110101010010?01011?11?1?1010??0000010010?11??00?00000???01?1001000?0001?00001??0??????0?010?1000?1??10001?0?01??000?0001010???00?0001011?011?0000100100001100000000010000?00010011?1111010?0010101111110??10?00100??1011??????011???00??0111010??10?10?0??0000101010101000000?011001111101011?00011?010000000111100101011?010?010??10?0000???1???00010?0?11?011111101011000?0?110011?0110110111010011011101?1100??10?0?0?00?000?0?101?01?001110101???00?1?0111??00100???0?1??0?0?01010?00?0101001?0?110000010?10101100000?001100?010?000?000??00?0?1000?10001?011001??0???000??01???10?0000000000?00??0000???11????00?00?????101000?000?01????1????????0?10?00?0??1110??0???00000001?0?10110?00?00??011000101?0110???0???010001????000110100?0??10??00?10?0?01???0?000??1?00?11?0?001??000000?001????0?001001000??000000?01110?0?0?01000??0?000???????????1000?????000000?000??000???0??????001?000??00?010100010?1?0?000000??011???00?00??0???110??0???01?000??0100110?000111?0???00?010??0?00?0???0?????00?1?010000?00010??01??1??00?0??0?0??????0???1?0000???1??01??00?00?00???1?0????00???1?0?????????0??????01?????????0?00?0????0??0?0????0?0??1?01????0??0?000??1110110111??1??????????????????0?00000000?00?000000??00?00000000?0?0?0?00????0???00?00000?11??????00?0??0???0001?????11?0?1?001??1???0000?10?10010001?000?0??0??0??0????001?0000?00?00????10111??11011?01110?01?1?0??0????0000?????????00???00?00?????0?0?0??00000010000000000?11100?0????0000??0????0???????0??0??010??00????00????????01??1?000?01??1???????0??101??????00???00?000??0??0??1?10??00???????1?0?00000000??0?0100001?0???????0??000?0????0?0???010?110000???0?110000000?001000101?000000??0??0?00????????????0??0?10??1?????0?00000??0001
Archaeorhynchus             111??1?10110?????????1???111??001?011??????000??10?1?????0?????????????0??00?000100?????????????0?0???0??0????????????????0???????????????????11????0??0??11??????????0????????????0?1?????????????????????????????????????010??????????0???????1???0??0??101??011?0??010?1?0011100??0100010??0?01011011?111101???010111101000??11?01?????1???111111111????01??1??????????????????1??????????????????????????1?????????10?1??10?1???100???????????????????????0??1?????1?11?????1??11???1?11?00???0??0?011?0100???????0?011??1111?0????????1???00?0???????1???0?101??01???????1????0??00?0????????1??0?????1???????10?1???????00?0?????0???1?00?0????????????????0??????????1111?01????0?1?????????????????0?0?00??0????0???010????1????????00???????1?0????0???????????????01?0?????0??????????????0?????????001??0??0????0???0?????11?????????????1????0?0100?00??????????????0??1??????1???????????1??0?????0???????????????10?110000???????????0?????0100???????0???????????1??0??0????????????0?0?1????????????1???????0???????????1????00?0?????????0?????????????????11???1?0??01???????????1??????0??1??????????????????0??1?????????0??1????????????0????????????????????0??????0??????????????????????????????????????????????1???????????0???????0??0????????1?????????????0?0????1??????????????????????????????????11???0?1??100?0?10???0?0????????0?????????????00?1???0?????????????????????????????????1?01?11?1???????10?1?????????01???????????????0??0????????1?0???10?1???????0??01???????????0??????0????????????????0?0?????????????1????????11?0?0???????????????????????????????????????????????????0???????????11????0????1???????????0?????????????????0??????????????00??????1????00??000???0??????????0??????????????????????????01?0?????????1111000010???0?010???00??00?????0???????????????????????1??????????0????1??
Archaeornithura             ?????????????????????????????????????????????????????????????????????????????????????????????????????????????????????????????????????????????????????????????????????????????????????????????????????????????????????????????0??????????????????????0??0??10???????001?1??1000?1??1??0?00?1???0?010??011?1111?????01?1111???????11?0??????100011?1??111????????1???1?????????????11?????1???????0??????????????????????11?0???1???001?0?0?0????????????????????0?????????1?????????????????11????????1?011???1????11?00?01???1111001????????????0?0???????1?????1?11?0?????????????????????????????????????????????10?????????00????????????10??0????????????????0???????1???1???01?????????????00?????????????0????????????????????????????????????????????????????1????????????????????1????????????????????????????0????1???0?????01??????????????????????00??????????????????????????????????????????????????????????????????0??00?????????????????????0????0???????????????????????????0????????????????????????????????????????????????0????????????0?????????????????11???1?????1??????1????1??????0??1???????????????????????????????0??1????????????0???????????????????????????????????????????????????????????????????0???????????????????????????????????????????????????????????1?????????????????????????????????????????1???????????????0????????????????????????????????????????????????????1???????????????11??????????1010????????01???????????????????????????1??????????????????????????????????????????????????????????????????????????????????????????1???????????1??0?????????????????????????????????????????????1?????0???????????????0????????????????????????????????????????0????????????????0?????????????????????????????0??????1???1???????111111?0?0?????010???00??00?????0???????????????????????1??????????0????1??
Asilisaurus                 0???????????????????????????????????????????????????????????????????????1????????????????????0???????????????????????????????????????????????????????0?0?110??000?0?0???0????????????????????????0?????????????1???0????????00?0???0?????????0????1?????00?????1???1???1??1????0??0??0??0?0???????????????????????????????????????????????????????????01??0?????????????????????0???????0000111??????????????0????0??0????00??????10?00?10100?0??11?0?????0???0?0??0?0?0??????0?????0?000??0?????????????1?????????????????????????????????????????????????0??????????1???????1????????????????????0???????0??????????1????????0????????????????0?0?0??????????????????????????????????????0???????????????????0??????????????0?????????????????0?0????0??????0???0????1?????????????0???????????????????????????????????00????????1?1?????0????????????????????0????????????????0??????????????????????????????????????00?????????????????????????1?????????????????????????????????0??????????????????????????????0?????????????????????????????????????????????????0???????????????????00????????????????????????????????????????????????????????????1??????1??0???????????????????????????????????????????????????????????????????????????????????0?????1????11????????????????????????????????????????0????????????????????0?????????????????????????????????????????????????????00??0???????????????????????????????????????????????????????????????????????????????????????????????????????????????????????????????????????????????0??????????????????????????????????????????????????????????????????????????????????????????0???0??????????????????????????????????????????????????????????????????????????????0?????????????????????????????????????????????????00000000???????????????????????????????????????????????????????????????????
Aurornis                    1010?00100?0?01?0?00110?1010??00100100?000?000?010?0?1001000101111?01000??01?0???0?????0000?1100?0?100?1?0100???????????????????????????????????????0000?10010101??0??10000?0?1101??????00001??1?0???1????1?0??10???????????10??????????????????????0?????101??0???????????????1??0??1??0???????0100?011??0110????01010?1?01????11?00??1??10?????????11??1?0???011010??1??0??0??00001??010101?1001???010?01?00?10?????011???????0010?01?010?0????1?1?????????0?????????????????????????????010???10?????11?0?0???011101?001?11??????00???0?11??00?001??01????0?0??100??1??????1???1???0??0??????????????1000?0??0???00???0???00?0?????????0??00?001?0??????1?????0?00????1?0??00?01??0???????????0????0??0???01???00????01?1??00?????????????00??????1????00?0?1?????????????0?1???0?0????????0??00?01?????0?10???1?000????1?0??1?1??10????????0?00?1??????0?001?0????0??0??????0??00?????1???0?00??1?110????000????100???????????1?0?????11?0?0?1?0???????0000????0?????????????1??0?0??0??1????00???????00???0??????????00?????1?????0?????????????????000??????????1??????????0??????00????1????1??????0??0??????0?0?000????00??0?00?0?????0????????00?????????0???????0???????????1??0???0??????????1?????????????0??????????0??????????????????0??0?0??0??0?????0???0????????????0?00??01????????????????????????0?????????0?000???????0???????????????0????0??00????????00?0?0?0??????????????????00???00????10?????00???????????0??0????1??10???0??0????????????????0?????????????111????0????101??0??????00?0??0????????????????????0????????????????00????0000001??001????????????0?0???0????????????????0??00???????1?00????0????0???0???1?0????????10????????0???00????????00????????0????????1????????????0???1???????????????????0??????????????0??1000????0?11000000??00?0??101??00?01?????0?????????????0?????????01???0?0?0?00???000?
Australovenator             ???????????????????????????????????????????0????????????????????????????????????????????????????????????????????????????????????????????????????????000010000?000?0000?000???????0?????????????????????????????????????????????????????????????????????0??????????????????????0?00100010?010000?00???0?10??1101?0101100?0?0??0?????????????101?????????????????????????????????????????0????????????????????????????????????????????????????0111110?1111000?01010011?1100000111?11011?????00110?000???1??1100100?????????1?0?????????0???00???1??10???????10?????????00????0?1?01?????00???01?0??1?0???0???0??0??10?0?0?0??????001?1???????0??0??????????0?1???00????1???10???1??0??0?????1?0?0??0?0??1?1???10?0???00??????????01??1???????????0?00????00?????0????11?0011??0????????0??1????0?????1???00?0???00?0????00?001??0????0?00??0?0???0????????0?0??????0???????????????0???00000?0?????????1?????????????010??0??????????00???????0?1????0?????110??????1??????????0?01??0?????00???0?????0??????????0??????0???????0???????10??0?000??0100????????0??11???1?????0??????????0??????????????10100??110?????????????????00??0???????????0001000010?0?0?1??0????????1????????????????0???0??????1??01?00???0??1?11?1?????????????1????00001101??0????0???00??????0????00???????????????0????????????????????????????????1?????????????????0????0?????????????????0??????0??0????1???????????????????0??????????????????????00??????00????????0?????0??????1??????0?0???????????0?1?????1??1???0??0??????0?????????????????????????00?????0?00??????0?????000????????????????0???0???00?1?00???????0?????????????????????????????????????????????111110111?11??00??????00000????????????1??????0???????????????????????????????????0???0???0?0?00???????????????????????????0???????10???00?00????0????0??????????????0???????????0?0??0??0?00?
Balaur                      ???????????????????????????????????????????????????????????????????????????????????????????????????????????????????????????????????????????????????????????????????????????????????????????????????????????????????????????????1??011000???0?10?????0???10101101?1?000?1?010????11000000?0??000?0001??11???11010?00101111??111???1?0???????0110?1?????1??100???????????0?1???0?????0??????100?????????10?1????0???110?11??0???0?1??0??000??1???????????????????0?1?????1?0?0??????????????1100000000000011?0?001100100111?1??????????0????????????0???????1?????0?11?0????????11???1??10???????????11??????0????????0???0?101?00????????1??10?0????????????????000???1?0??????1?00??0??0?1??1???0?00????1????0000?0????????????1????????00???????????1001???????????1???????0??????????????????????0???0??????00??????01???11?00?????1?1????????????????000?100?0?????????????????????????????????1???????????????????????1???1?00??00???????0?????????????0??????1?0?????????01???0??????????????????0?????????????1?0???????0?????1?????1?0?00000?0?????0?1?0??????1???0??11???0????0??????????????????????10?????????????????00???0?1?00??00001?101001????01???????????????????0?????????????0?????0???0?????????1??????????????????????????????001?0???????0???????0?????01????0?????????1??????11??????????????????????????????1??0????1??1?1?0??10????????0?????????????????0??????????????????1??????1????????0??????0?????00?????????????1??0????????????1??00?1??0??????1?????10???????????????0????????????????0???????????????00??0?????0??????0???????????0???0?1???0??00???0?11?????1??????????????1????????????????????????1??10??????????00?0?010???????0???????111?????????????????????????00000?00?0????1???????????????0??????0??0?01??????01?10111?????111100001??????0101??00??00??????00?????????????????????????????0?0????000?
Beipiaosaurus               ????????????????????????????????????????????????????????????????????????????????????????????????????????????????????????????????????????????????????0??101000?0?0?1?0??0?1?????????????????????????????????????????00??1?00????????1???0????0??1??????????1?10?????1?0?10?1?000010????100??00?0?00?1?001?101101???001101010110??11?101?1??1?01??????01?????????00?????????0??00001??00?01110000000000001000?10?000100????????0??????????1????1?0?10?11????0??1?0?1?1???0?01????????1????1?00100?0?0?????????01??1??10?????10?1?0???000???0????????0???????????0??????1?????0????0??????????0???0???0??0?0?????00?1000?0???00?00??1??0??????00?0????01????0??????0??????0?1????????1?0???01??????00????1??????0????????????????00???1??????????????0?01??????????????1??????????????????????????????????0??1???00??????00??01???0??0????1???0????????????????10??????????????????????????????????????0??????????????0???????????0001000??0???00?0????00?????0000?????????
????????1??0????????0?????????????????????????????????????????0???1???????????????0??0???0????1??????????0????0???????1??????????????10?????????????????0???????????????0??????0?????0????0????????0?1????????0?0?0?0???????????1?0???110????????????????0??????1???????????0???????0??0?0??????0?????1????0??0?0????0??0?0????????111???????????????????0????00??0?????????????????????0??????????????0?????0??1????????????0?????00??????????????0??????00???0??00????????00????0?????0???????????????????????0??????0??0??0????????????????????????????????????????????????????0?0????0???10?0???1??????0?????????????????????????????????????????????????????1???0?????????????????????????????????????????????????????????????0?????????????????????????????????????????????????????000??????????????0???001??0?????????????0????????????????????????1???????0??0???????
Bicentenaria                ????????00????00???????????????????????????0?????????????????????1??????????????????????????????00??01??10?00?????????????????????????????????????????????????0?0?????????????01??????0??010??11?1???????????????????????????????1011???????????????????????????????????????????0?????00?0?0???????????????????????????????????????????????111??????????0?0?????0????0?0?10?00?01?????????1?1?1??1??????????0??10?1?0????1???????????????????110?1001111??0??1????????1?0?????1?1??11?????????????????0????????????????????0?????????0?????0????????????????????????????????????????????????0??0?0?????????0???01?0?????????????0??????????????????0?0?????1??????0??????????????0??0??????????????????????????????????0???????????1???1???????????????0??????0??????????0??0???????????????0??????00?????????00???????0??????0????0????1?????1??????????????????????????0???????????????0?0???????????????0?000???1??0???0?????????????0??0??10????0?????1???0??????????????????????0????????0?????00????????????????????????0?1?????00????000?????????????????1????????0????????????0??????????????0?1?0????????????0???????????????????????????????????0?????????????????????????????????1????????????????0????????????1?????0????????????????01?0??????????????????0????????????????????0?????????????????????????????????????00???????????????????????00??????????????????????????11????????????0???0??????0?0???????0???????00??0??????1?????????0?????????1?00???0????????????????????0???1???????????1????0???????????????????????????????????????0??????????????0?????????????????0????????????????????????????????????00???????????0?????????????????????????????????????????????????????????0???????????????????????????????????????????????????????????????????????????????????????????????????000000110?000?????????????????????????????
Bohaiornis                  110110?1?010?01?0?00?10??011???0100000???10?00?010?0?101?0?11?011??????0??01????00??????????????????????????1??????????????????????????????????????100?0?10010??1??0??00?0??0???000???????0?1????0????????????1?????????????10??????????????????????????????1?111??000?1??1000?1??01?1??0?????0?0101001???111?????1101???0?00???11?0??????1???111101111?10?????1?????????????????11?????11???????0??????????11????????11??????????1?01??0?0?0????????110??0????????1????????????????????????100?????????11?0??1??101??1?1?1????????????????1???????00???1?????0?0?11?00???????1????????1???????0??1??????0?????????10?????????0?0?????????111?0?0????????????????0???????1?0111??01????0?1??????01????0??0?????0???0????????000????????1?????0???????110???00??1????1????????0?1?????0???????????????0????????001??0??0????0?0????????1?????????????1????????1????????1?????????0??1??????1??????????????0??????????0?1????????????????0?????????1?????????0?????????????????????0????0??0?????0??0????0???????0????????????????????????0??????????????????0????????????????11???1????1??0?????????1?????????1????????0????????????1??1?1????1??1???????0??0??????0?????????1???????????10??????????????????????????????????????????????1???????????0??0????1?????????????????????????0?0???????????????????????????????????????01????11??100?1?1??1?0?0????0???0????0?????????0?0???0????????????????????????0?0?????????1?10???0??????11????????????????0????????????????0?????1????????0?????????011????????????????????????????????????????????????????0??1????10???0????0????????????????????????????????????????1?????????????????01??????1????????????????????????????0????????????????????????????????????????????1???????????????????????????????????????????????1111?0001000?0?000???00???0?????0???????????????????1???1??????????0????0??
Buitreraptor                10??0???0????????????10?????100?11??0??000?000010?00????????????1????1?110???011000??0???00?010?100??????0??0???????????????????????????????????????0??0?00010100???0??000???????10????1?????????0?1?1????1??1010110000?????1??01?010??00??001????1?00??0010111010100001?1100??01?0??0?00?10?00?0101?011???1100000010101110100??10?00?11??1011??????01100000????1111?0010110000?0?00101010101?0001?000100011110101110?11110??00100011100000110100101010?1?00?00010010110?010???????11?????101100011?111011?0?011?011000110?0????????0001??001??01?00??00??0001?11?10?0?1?010?010???0???0?0??1?0?1??0?0???????000?100??0???00?100?1?????00????00?111100???0?00??100?000?0?10?0?10001?00?0?1??10?100????1??0?010100?0?00???0?????0???1????0?0?????????11?0??????0?????1?????1?0????????0???1?00????????000010??100??1???00?0011?00????1111???0??0010??????00?0?00000?????1?????????????????0?0??1???1?0???00???10??????0?0??0000?10??00???00?000?0?????0????10000???000??????????1???000???????0????0??00???????????0???0???0?0????????0??0????1??0?0?0?????0000?????0??1???????01?0?0???11????????????110?00?01??????????0???????00?11??1?001?00?0001??0?10?0??01???????1??0??1??10????????11?0??10??????1?0?????001?10??????????????????1????0???0?000??????0????00????0?????01???????0?0????????????1?????0???????????????????0???????0????0000?????0?0????????0?????????????00??0??0???????????????000??00???????0?0?1?00???0???00??001000?????11000????0???????0000?1??00???0?0??0??10?01???00?0??11??0?0???????????000???????????????01???????1??0????0000000?100000000?1?0?0?000?????00???????????????0????11?????1???????????0?00??1?000?10????????001??1?????0?0????????000??0???????????0???0??0???0?00??00??????0??????????????????????0????1??????????????0?????111000000???1??010?000001????????00?000110000?110???????1??????0??10111001?
Buriolestes                 1000????00?0000?0?00??????11??000?00?0?0???0?????????????0???????1?????010?0?????????????????01?????????0???0???????????????????????????????????????0?00?00000000?0?00?0??00??00?00?????0??????????????????????????????????????????????00???0???????0???00?10??10??????????????0101??0??1?10??0???????????????????????????????????????????????????????10??00???00??????0??0????0??0????00000?0?00000000000??00?10?101?????????????11?00??01?00??011?100??00?00??1?00??10??00?????0????????000?0???0?????11???11??00000???1??????????0?0???????????????????0?00?11??1??0????????????0?????0?00???????????00?0???0??0??0??00???0?00???0??0??0??00????????????00????????????0????1???????????1?????00????0??0????00???0??????????0?????0?????????00???????0???1??1?????1?11?????????????0?????00??????????????0??????????0??00???00??0000?????????0????1?????????????????0?????????0?????????0?????0?????1????1???????0000????????0????????0????0?????0?0??????0????????????????????0????0?????000??????0????????????????????????????????????????????????????????????????1????????????????0?1????0???????1???0??0??????0?0?????????????0???0????0????????????????????0???????????0??????????0??????0???????0??????????????????????????????????????????????0?0????????0?????????????????????????????????????????????????????????????0???????????0???????????????0????????????????00000?0?0????1???0?????????0?????????????????0???????????????????????????????0????????????????????????????0??0??????0??01????????????0??????0??????????????????0?????????0???????????0001???0???0????0????????????00????????????????0?????0????????0??????????????????0???????11?0???????0?0????0?????????0??????????????????????????????????????????????????????????????????????????????????00000000??00?0?0????0???????????????0???????????????100????????????????????
Caudipteryx                 0111?0011000?0100??11?1???11??0?1?00001001?0001111?0110?100?1?0?100?1??0?????1110?0?000?000?01?0??0??10000010?????????????????????????????????1????100?11?11?????0???11?1010???0000???0?1??0??01?0?010????1???????1?????0??0????0?01???00??0?0?1111?01?00011110011?0?????01?0??0??0?????1????00?000??011?10?101?0?010101100110??11?00?0???10010??000011?0?0?0??10100???00100000?00100?00111000000100001001??10?10??100011?1100000011100?0001?1?0110?0????10??000??????1??01??0??1?01111?100011000?1?110011?011001?111000011011001?0100?01??010??0?0?0???1?1?00?10?10?001??????1??110?????00????0???0???010????0??1000?????00?000110?0??????1000?0?110????0?00????0??0????110??10?01?00?001??????00?????????0?00???0??0??00????00???1????????000???0?01?0?10?0??1????1???????01?0???0?0???11???0?????0?00?1?1??00????000????110001?0?01100?????????????????00101000??????????????0??1???0?000??1?0??????0001????0??????01?????0?1??1000?000?0?0?0???0?0???01000??????0???????????00?00?????0?0????????00????0???????00?0???00?0?10??0010?1?0?????????0?????00?0???0????1???0?100??0?0???100????10???1?0???00??10?????0?0?0???????0??0??100001?00?0???0??01000?0??0?0???????00?1????0???1??????0???1??????1?0???????????0?????????00??????????????????00?????????01???????0?????1????0??0?0???????001?????????????????????????01?010??0??00???0??????????0???00?0?000?00????????00???000?11????????????0???0010000??0100?110000?0???00???00?00?????1?000??????????0????0?0???0?????0????01010???1??1??001?0?01?1?0??0??????0??????????????????0????0?????0??0?00?00??11000000?0??????????????0??????0????????1?????1????1?????0?0????0????????1010????00??0??????0????????0???0???????0???????????00?????????0?????????????00??????????????????00?0??????0?????01?0?0?0???0?110000001?000000100?100??1?????0??????????????????0?10??1???????0?00???0001
Ceratosaurus                1000000100011001010011000001000000010010100010110000100110100101010?00001000000000110000000000000?0?00?000000100000001?11?0?010000?0000???0????00??10000100001000?0010000001??0100100??100000?1110110001101000110?11001000100011101111000010010000100?0?011110010001000000000000001?0000101000000010???1???01011?????00?0?0??0010010????001???????????1??000000000000010010010000?00110111111010?1?000110??00?01101010011?1010?00010?00011??01000110110?00000111?00101101000?11001000111??00?000000000??10001??????????????0????????0?0000?00000?00?1000000?00?1010?0?00?0000010011?0?000000?110?0?100101000?00100000000000??1?00?00?10???0???0????01??0000100??1??00?000?01??100?00?00?1?10????0??01?101??000?0??0000000010??000001110000??000110??00000?000101111?10011100?0?1?10100111111110001000??00?00?0??001000????0?010000?000??1??0001010101??0?00000?0??01??001010??01000000001000??0000?0000?010?1?1100?000001??01000001000??10?01?00001010?0?0000001000?0????????00001000110?0????0000?010000001?010000001111100000?01???1110000000000?00?0?0?0?00??00001110?011???000010?0100110?0?01010??10?????0001100?0100011100010100?0000???0?0??00000100?01?1?0010?00?001??100?0??????00000?000????10??000????1?0?00?000?????0?00?0?0001?00100010?01000??0000?00??0?00?0101000000000?00??????0??0??0????0???01000100000?01000000100?00?00?????0????00????0000?00?00?0??1??100000000??1000??11?001101?00001????0000000?000??????????0?????0???00?00?00000??00?00001000?00?0?0??00??00?0100?000010000110?0001?1?00?????00100000110000??0000000101100?00???00000?000000000?????00?0?0??0???0?000?0???000????0?01??000??10??0?0???0?1?10??????000?0?100010?000?00?0?????000?100?000??0?0000000000??110000?0?1?????00???00????000100011001100100??011010??0000?11??????0000?111?0000??00000?1000?000000?0??0?0???001000001?01?0?0??0000?0?100?00??0?0??
Chilesaurus                 ??10????00?0??????????????0????????????????0???????????????????????????????0?????0????1???0??????????????????????????????????1??????????????????????0100?1000?00??00???0?????????????????????????0????????1????0???00???0????0?01?11????????????????0?????1?10?0010100?00?0?0?00101???????1?0?0?000??011?1011011???000000?0010??01?0??????1000????????1?????????????????????????????????111000?001?0?000001?00?10?1??0010?0001111010000?1?10?111010?1?1??1???1000?00?1?0100000??01?001?00???010???0000?111?0??0??001?01?0????????????0??0?????1???1?????????????1??1?00???????1?1??????????0????????????10?0??00?10000??0?????0?1??01??????1?00?0?00???????00????0?????0?1????1??01?1????1??????00??1???0???10?0??0??0??0?????00???0????0??????0????1000????????????1???11?00??0?????0??11?0?????????????0???000??????0????1???0??1??00??0???????00???????0?101?00????????????1?0?????0??0?0??1????????????????????????????????1?0?000???0???0?????0?????010????????????????????0??000???????????????0?0??????????????0???0??????1???0??0????0?1????0?????0???????????0??????????0????01??????1????1???1??0??00??0??????0?1?????0??????0?00???0?0??????010???0???0?????????1??1???0???0??0?0??????????????0?????100??????????????0??????10????????0?0??01???0??0?0??????0??10???????????0????0??????????????????????????1????0?10??????00??00??0????????????????0??????01?????00?0?0????1?0??????????0?????0?????????????0????????00?????????????1??0???????????????????0?0???????0????0????????????????0??????0?????????00?????????0?????0?0??0??????????00???0000?00??????0????????1??1??0??1??????????????????0???????????1?????0???????11????????0??0?????10?????????????0???0??????????????????0???????1???????????????????????????????????0????????????11??0000?????1???????1???0?0010???????????????????????????????????0?????????????0????0??
Chongmingia                 ???????????????????????????????????????????????????????????????????????????????????????????????????????????????????????????????????????????????????????????????????????????????????????????????????????????????????????????????????????????????????????0??10?10????000?1??10?0?11?1??0??0?????0?010??011??1?11????11?11?1?10?1??11?0??????1?????????111?????1???????0??1?????????????????????????????????????????????????????10???????????????????????????????0????????0?1????????????????11110?0?0??00?11?0?10?1??1?01?1?1??11???????????????????0???????1?????1?1????????????????1???????????????1?????????????1110???0??????0????????????000?1????????????????0???????1????1???1?????????????00???????????0?0???????????????1?????????????????????1?00?????????????????1???????????????????????????????????????????0????????0?????11??????????????????????10??0??????????????????????????????????????????????????????????????????00???????0???????????0?0????0??????????????????0????????????????????????????????????????????????0?????????????????????0??????????1????????????????1????????????1??????0??10????????????????0?????????????0??1???????0????0?????????????????????????????????????????????????????????????????????????????????????????????????0?????????????????????????????1???1?????????????????????????????0???????1?????001???????0????????????????????????????????????????????????????1??????????????????????????10???????????00???????????????????????????1????01?????????????????????????????????0???????????????????????????????????0????????????????????????????????????????????0??????????????????????????????1???????????????????????????????????????0???????????????????????????????????????0?????????????????????????????????????0?111??????1111???????????010???0???01????????????????????????????????????????????????
Coelophysis_rhodesiensis    1010?0?1000010100100110110100?00010100100000000000001?0100000001??0?100010010001?01?1010000?0??000?0?1???00001?00?1?00010?01010?00?110?0??1???1?1?0?0?0000000?000?0???000?00?0000???????000?0????0?1?00010100?11000000?00?1?01100010?0?000100100??1000000011000100?10??0??1?0??0?00000?010100?0?00?00011?1001011???100010?01100?00000??0001??1??????011?000001??001??010?100?0010?000??11111101001001001000?000101?110110?00101?0?10100?1110010001101010?00??000???10??0?00??1??0?100???00111?0?0?0100001100?10??0?1100?01???????????01?00?01?00??000???101??0?111?0?00?????001??1?0??0?000??010???1?1111010?001000001??0?0??0001?100??????0?00???0????1???1?0???0??0?1?11?00?10??00?00?011?????0???001???10?0?00000?0000100??00??0010000??0000????0?0?00?110?011?1?1000?110?1?000011011?1111100?1?111?????0?0??1?00?00?00010100??10000?????0?10??001??0?0?000000001?10???00?0010?01???0?000000?00??0?1?100????00??0??0???1???10??0000??10??1000?00001??000000????1???????????1?001001001???1?00?00000?0?00000???00?0????011?????1?????0??00?0?00??00?????000000?????11??00????010?0??011111?00????1?????0???000?0??0?000000?10?0??00??00???00??0???????1????0???00???000000??00??0???1??0?0?0??010?001???00????0??0000?????????0?000?00?100?0???0??00100???0?00??0????00??1010?0000?0??0???00??0??????????????0?0??00010??1?1?1000?0??0???0??????????00???000??010?00?0?????10000??00?0000???0?010?000000?01??????00?00??0???0???000?101000?00?01??01?1?00??0??00??1??00000?0????0???00?001?0??10010111?10000?1?00??????0???00000?00???1??10??0??000?00??000??0?0?0000?000??0????0?00?0?1?0???0?00000?00010??0??10??0?00????0?????1?1??????10???0?0?00?0??11?00?1?????00??0?0??00????00?0??????0??00????1?0???0??0??????00?00000?????????10??000???????0110000?0000?0?00?110000000?00?000100??000?0?????0????????????????????10??10??0??00??0??0000?
Coelurus                    ???????????????????????????????????????????????????????????????????????????????????????????????????????????????????????????????????????????????????????00??0?????????????????????1?????????????????0??????????1100000001001??0?00101100?00?00?01??1?0?0?0?11????????0?????????00000?00001010??0?0001?0?1?????????????10??101????????0?????????????????????????0?0???0?000100000?0??0???0????????????0????????????????1111111000100??????????0110010111??000?11?1?0?1?11?00??011?1?0111?????0?1????0??????10?1??0???????????????????????01???????0?????????1???????1???????0?00?00??????0????1??011?00??0???0??0??00???0????????0??0????????????0?????0?????0?0?0?????0?????????????0????0?11??????0????????0???0?0?????????????????1?????0????????0????00?????????111???1110?????????0101?1??0?????0???0?0???0???0????????0?0?00?0?0?11?0?1??????????????????01?00???0????????01?0?????0?0?0??????000????????????????????????00????0?????0?00????????0????10?0??0?????????????00???0?????0????0????????????????000????????????0????????????0???100??????0????0???????1?0??0????0??????0????????????1???????????0?0????????0?????0???0??0?0????????????001????0????????10???0??????????????0?0???0???????????001???1?????????????0???????????????1?1???????00??????????00??01??1???????0??????00?1?????00000?????????????????0???????0??????????????????????????????????????????0????????1?????????0??0?????00???????????????????????????????????0???0???????????????????0??????1?????????????0?0?????0???????1??????????????????????0?????0??????????????????0????????00???????????????????000??????????????????1????????????????????0????????01???????????????0???????????????????????????????????????????????????????????????1???????????????????0????????1??1?00???????????????????0????????????????????0110?????????????0?????????????0??0??0?0??
Compsognathus_corallestris  1010?0?1?0?0?0???000?10010111??11001?0?00??000????0??101??001?11????????0??0???1??0????0000?0?0???????0??0?00??0???0??????0??10?????????????????????0000000000000?000000000??????000???1?0001????1?0?0??1??????10?00?0??0?10011???0?????0??10?0?01??00?00?1010?100?10??10?1?0?00??1??0??1?????1?0001???1??0110?????10?0?0?0110??11?01?0???1001??????01?1???????00000?0?01?00?00?0?00??0?11???????1????1????????10???0?111?????0?0011000010100?????????????????0???????1??00?1?????011?????0011000?0???0011?011??101110000110??0???0?01??????????0???1101??1?00?10?10??0?????0??0?1?0?????0??????0????0?0??????0??0??010????0??00010?????0?01000?0?11?????????01??0??0????1?0??10?01??0??0???????00????1????0??0???00?0???0????00??????0??0???0????1?01?0????0??1????1??????0???00?01?0???11???1?????00??0?00?100?0??00000???0000001?1000???0???0??0??????000?0?000????00????????0?00???0??0???1?00?00?0???0????0???0001????00?0??0?000???????010?1?0?0???0?000??0????
????????0???0?00??0??00??????0??00????0???????0??0???00?0?001?0111?0???????0???0?????00?0???0???110??0?0????0?0??0100110??????1?0???00??10?00??0?0?0?0?????0??1???0?000?0000???0??01?00?0????0????0?0?0??0???0???1??00??00000??00??0?0?0?????????0??0??????0??0????10??????????0??0????0??0?0???0?00??1?????0?0??0?00??00001?0?????000?????????????????010010??0??00?0?0??????????0????0?0?000?00?1??????10???000?11????????00??00??0?00????000?0??0000??0???00????0?000???0??00????10??0??0????00????00?0??00??0?00100??1101??00110?00?1?0?00??????0?00?0????0000??00?00???0?00??0??00000000000000000?00?00?00???????0???0?????????????????????00??????0???????????????0?1?????00?0???1?10??0????00???00??????0??0???000000????????0?0???????????0?00?0001???????????1?0????0?????????????????????0?????????1?0000?0100?000001?????0?0????????????????0?10??1?????0????0???0?0?
Condorraptor                ??????????????????????????????????????????????????????????????????????????????????????????????????????????????????????????????????????????????????????????????000?0?0????????????????????????????0???????????1110011000?001??0?00111?0000?????????100?????????????????????????????????????????????????????????????????????????????????????????????????1?0000??0??????01011?01?00???0?000??10111????0001?01?0??????10?001???00???0?10?000?1??0????10?11100?0?010?1?010??0?????????0???????????????????????0100??0????????????????????????0????????????????????0?????????0??1?0??0?1??????????0?????????????????0???????0???000?????0????????????0???1?????????01???????0????????????0????1??0?0??????0??01??01????10??0?????????????????????????0???0??????????????1????????0????????????????????????????????????????????????0????0?????????11?????????????????????0??1?????????1?00???0?0??????????????????????????0?????????0??????????????1??0????00???????00?0????????????0???????0????????0?????????????????00?????????????????????????????0????????0??????0??????10?00????0????????????????????1?0????????0??????????0??1??????????????????????????????0????????????1????????????1?????????????????????0????0?0????????????0???????11??0000?00??0??0??????????????????1????000?1??????0???????0????????????????????????????????0???????????????????????????????????????????????????1???????????1000????????????????????????????????????????0???????????????????1???????????0???????????00???????????????????????????????????????00?0??????0????????????0?????????0???????????????????????1????????????010?1?????????????????????1????0????????????????????????????0??1????????????????????0???????????????????????????????1????????????????????0???0?????????????????11000000?????????????????????????????????????????????????????1?????????????
Confuciusornis              101001?10110????00??0110101110011?11001?0110000?11?1110?00011011110?01?00?00?1???0010010000001000?1?0?1100????0?1?????????????????????????????1?????00?0??11?????????1110010?101100??00?10010?0??0?0?0????????0???10????1????0??0?01?1?00??00101110100?00010110011100001??1?0001101000100010?10?01010011?1111010?0110111111001??11?00000??1001111000011??1?0??011??10?????0??0??0110???1111?0?0?000??110??1?11010?0?0?010?01010?1010111?000101??01010????11???00?1?1?????11??0??1?0?????10111?011?00??1111?0110011011010011011101?11?00?1??01??00?000?0?0?1??00?0?11001???????1???11??0010????00??11?0?010?0?00?011000??00?00001????0??0???0000?0?1??????0?00???000????0?1?01?10001?0?10?1??1???000????????0?0010?000???0???0001????????000?000??????1000?0?0?11????1?????1010?1??0??0??111???00???10????101??111???0000???11000?????11?????????000?1????110110?00??0???????????0??1???0??10??1?0?????0000101??0??????0??????00?011000?00?00011???10?????0?000??0?000??????????11??00?????00??0?0????000????????????1?0???000?1101000?0?1?01000?00??0?????00111??000?10?????11?1?1?1??0100????0????1?????00??10??0????0?0?0?????00?1?0100?11?10011?011?10100?0??1?0???????0??1????0?????00???0???0????0?1?0?????0???0???????????0???????????????????0??0???????01????0??0????01????0??0?0????111011?111??1??????????????????0100110010000?0?000??00??0?0????0?0?00??00?1??????00???000??1?????01?????????0111?????0??0?110100?01??00???110001????1?000??????????0????0?1?000?????10001010?1???1???0??01?0?0111????0????0?0????????????????0?0????0?0???0??0??0?11??11?0?000?1???0??0????0??0??????0??????00?????01???01????0??0??????????1?000??10?1?0????????10????????0???0??000??0???????????00???????1?0?000?000???1?0?1??????1??????0???0??0????110????10?11110????0?111100000???1000101??00??00????00???????????????????????1?????????00???0001
Cruralispennia              1?10?0?100?0????0???00????01?????0??10?1???0?????????????0?????????????????1??????????????????????????????????????????????????????????????????????????0?1?000??????0???00????????????????????????????????????????????????????0??????????????????????0???????????1??000????1?10?1100??1??0?????0?010???11??1?10????01?11?00?0?0????????????1???111110??????????01?????????????????11???????1??????0???0?0?0??????1????0110?010???1010101?0?0?0????????????????????????????11???????????????1111????0????111?01?0??101??1?11??111?0011???????1??????0???????1???0???11??????????1???????????????????0??????0?????????00?????????1?0????????????00?1????????????????0???????1?0?01??01?????????????00????1??????0?0??0?????????000??????????????????0???1?0????????????1?????????????????????????????????????????????????0????????0?????11?????????????????????????00??????????????????????????????????????????????????0??????????????00?00??1??0?????????????0?????????????????????0?0?????????0??????????????????????1???????0?????????????????????????????????????????0?????11???1????11?0?????????1??????0??1??????????????????????0???????????1???????0????0????????????????????0????????????????????????????????????????????????????????????????????????????0?0???????????????????????????1???1????????????????????????????????????11??1?????11?????0????????0????0?????????????0???????????????????????0????????????????????????????????????????0?????1????????????????????????0???10????????????????????????????????????????????1??????????????????????????????????????1??0????????????????????????????????????????????????????????1????????????????????????????????????0??????????????????0????????????????????????0?????????????????????????????0??????????????????????????????????????????????????1???????????????????????1??????????0????0??
Cryolophosaurus             1??????????????????????1????????????00????100001???010010110111?010?101010?1?00??01100?000100000010?01?0000001100??0000?10000?0000??10???????????????0?????????????????0???0?100?????00??000101??0?0?????????0?10?0??0????1001??1000?0?00???01?0??10?????0?????0???????1??11??0?00????00?0?00?0???????????????????????????????????????????????????????????0?0?0??????????0??0?000??0?0?0??1?1?10??????0???0???010?1?0001???0??????10?01011100100011?1?0?000?00?0???1?1?010???11?0?011??11???????????????????????????????????????????????0??001?0?00?1?1??0???0?1?1??1?????0?001?101?????100?11?0???00??0???0?0?0000??????0????????0????0?????????1?0???11?110???????0???1??????0???0?0??0?1?0???????0??????0?????00????1??1????????1??????????0????????0????1101????1?0111????????01????????0?0000000?0??0?0???????000???00?010??0?00??00??001??10?1?????????????????????1?0??0?????0????0?0??0?????????0000?0010?????0??????0????????????101?00????0?01??0??????????????????0?0????0?????????0?????10?0???0????0???0?????1?????1?????1?0???????00???????????0??????0??????????????0??0???????????????10????????0???0?0000??????????????0?????????????????0???????????????00??1?????????????00???0????????????????????????????????????????????????????????????0??????1????????????0????????????????0???????????0??????????????????????????????????????????????0??0????????????1????0??????????0??1???000?0??1????00????0?000????????????????????0??0??000?????0?0???????????0???????????????????01?????1??00?0??????????????0?10???1????0??0??00????0?0????0?????????????0?????????????????00??????01????0?????1??????010?00?????0???????0???0???????0???????????????????0??0???????0??????????0?????????1????????????????????????????????1????????0?????0?????????????????????????????????????????????????????0?0001???11???????0??110??????????????
Daemonosaurus               ?100?0?000?0?0?00?010000?000??11000000?000000?0??0??0?0000?0001111??????1???????????????????????????????1???0???????????????????????????????????????0??0?000?0000?0????0??00??????????????????????????????????????????????????????0????????????????????????????????????????????????????????????????????????????????????????????????????????????????????????????????????????????????????????????????????????????????????????????????????????????????????????????????????????????????????????????????????????????????????????????????????????0????????????0?????????????0??????????????????0???0???????????0???0?????0??0?????????1???????????????????????????????????0??????0???0?????0??????????????????????????????????00????0?????1?????????0????????????00??1???????????????0?????0????????0?????1??????0?????????????????0????????????????????????????????????????0?????????0??0????????????0???????000???????????0??????????????????????????????????????????????????????????0????0??????????????0?????????0???????????0?????1??????????????????????????????????????????????????????01??????????????????????????0?0????????????0??????????????????????????????0???????0????0?????????????0????????????????????????????????????????????????????????1?????0???????????????????????????0???????????????????????????????????????????????????????????????????0?0?????00????????0??????0??0??1???????????????????????????????????????????????????????0?????0????????????????????????????????????????????0???0?????????????????????????????????????????0??????????????00???00????????????????????????????????????????0????1????????????????????????????????????????????????0????????????????????????????????0????????????????????????????????0?????????????????????????????0?????????????????????????????????????????????????????0??????????????????????
Deinonychus                 100000?10000?0?000??11001000??00100000100000001?0?10110?00001????1??????1?0??0?????10?10100?0???????????00010??00???01?10????1?1????1?01?11?1?101???0000100000000?000??000???101?011?001?001?0?1?0100111111011110011000110101010?101010100000101??110?1010111000001000010010000010000000001000000001?01111011010000111010?1110?111?00110??1111????????1???????0011110001011001??0000101011101000?10001101111100111110?011?110000?0111000001101100101011?01000000?0?10110001000111101111110?010001100111011000001001101011010????????00?0100010101101??000?1?00?01??0?0010?1000110110??001000?10000?000001000?00001000000000010000100100?1000000?10111??000?000?0001??1?0?101??10?01000?0011000010000?0101??010000?0??00?00?1??001?01??0000?1000???0?01000?000??1??1?1?00?10010?00????0?0111??0???0?000?0010??011001???00??011?00?000?1110??00??01?001??10010110?00?0?000?????1010000???00?00?11??00000000000?????0?100??1??0?001001000??00?000101110?0?0?010000?0?100?????110?111000?????00???0?101??01?1??01??000??1?0000000?0?0?0?011?0?10000000000?0?0?00000??00??110??0????0?01010010011??1????100100000010001????0???00010000?1?0001?01?00?000100111000001??00????0?0?0???0000?0010?00000?00?????001?0000?000??1?0?????????0???????00?????01??00??0?00000?000??1??00?01001?0000??0?00???1110?1011111110??????????001???01?000000??0??000??????????0???00?0?0?0?00?10?????00??0??0?110??????0?0??1???0?00????0?0?0???000??0???00??????000??101?00????00?????0?00?00100000?00?00??0000100?010?10??11100?001?0??1????0?00?????????00???00??0??10001?????0?000010000001?00?1??00?0000??010000???00??????00??0?111?0?001???010????01?11??0?01001?0?10????0?0?010????00?0??????0000???0?01?1?100??????0?0???0???0????0????00?0??1?????????0??0???0??0000?0???11???0000?????111000000?001??010000000?0??0?0??00?????????????????1???1?????0?0??0000000?
Dilophosaurus               10100001000000001100100010100000000000100010000??0?0?00101100?11010?100????0???????100001010000001000001?01000?00?0000110000010000000001???????0???10000100001000?0100000001?001000?????00001?10100??0000010011100000000001?01?01011?00000100100??100?0?001100000001000000100000001000001010000?0000??010?001011??0000010000100000100001000001????????100000000?00000010010?00001?00?00111111010?1??100100000?010?1100010000001?001000001110010001?010000000010110010110100011100??001111??01100000000000000010?1??1100?0110????????00?000?0011?000?1000001?00?1000?0000??0000100110??0010000?00?0?00111?000?00100000000000000000100??0?0?00000?00?001?11011?0?00010?0001100??10000000?0011100??00?01?1?0?001000000?00110110??000001??00?0000000???001000?111?01??111001110000?0?1?101111111?10?01000?000000?000001?0000?0010100?0?0?0000??00110??011??00000000?0000?0001100??0100010000000011000000000?000??00000?000011????00000?000??0??010000??000?1?000000?000??????????0000010000000????0??????00???00????000?0?1???11000?11??1110??0?000000?00?010?0?00001000?010?000???0?00??0011111??00???10010000000000000000?00000000000000?0000??00?0???????100000?1?0010??00000??????0???1??000000000????10?0000????0?000??000?????000000?1000?000000000010?0??0000?00000?00?01010000000?0?00???0?????0???????0???00000000000?10101000000?00?00?????0?????0????000?000?00??0?????10??0??0111000?????100100000000?????0?000??000??????00??0???00????0??00?????00????00001000000?0?0??00??0000100?00?0100001?000?00?0?????????0?0001010000001001000?01000??????0?000000000000000??1?00?0000?????0000??0?00????0?1?000?1???0????00?0???001?1???????0???0?1?0???0?0??00???????000??100000??0?000??00000?0???0?0?1?0?????00?????1???0??10????????001?0??0?10000?0000000?00000???0?1?0000000?000000100??00000??0?00?0???000000011000???10???00??0000??0??0?0??
Dromomeron                  ????????????????????????????????????????????????????????????????????????????????????????????????????????????????????????????????????????????????????????????????????????????????????????????????????????????????????????????????????????????????????????????????????????????????????????????????????????????????????????????????????????????????????????????????????????????????????????????????????????????????????????????????????????????00?000000?10000?0?0?0?00?01000??101??0?0001?0????????????????????????????????????????????????????????0?????????1????????????????????0???????????0??0?0?0??????????0????????????????????????????????????????????0??????????????????????????????1?????????????0???1???????0???????????0??0??????????????????????????0???????0000???????????????????????????????????????????????11????????0???????????????????????????????????????????????????????????????????????????????????????????????????????0??????????????????????????????????????????????????0???????????????????????????????????????????????????????????????????????????????????????????????????????1???????????????????????????????????????????????????????????????????????????????????????????????????????????????????????????????????????????????????????????0????????????1??????????????????????????????????????????????????????????????????????????????????????????????????????00??0?????????????????1????????????????????????????????????????????????????????????????????????????????????0?????????????????????????????????????????????????????????????????????????????????????????0??????????????????????????0??????????????????????????????????????????????????????????????????????????????????????????????????????????????????????????????????00??????????????????????????????????????????????????????????????????????????????????????????
Elaphrosaurus               ?????????????????????????????????????????????????????????????????????????????????????????????????????????????????????????????????????????????????????????????????????????????????????????????????001?????????000110000000100?1100010?10000110100??100?0?000??0010?1100?0??1???00000??10011100??????????1???????0?????1???????00???1?????0?????????????1?0000?11?00?0?110?00000010?001?0111111010110010110100000100101001???100??0010?0101010010001011100100??11100010010000011??01?00??11??0?110000100001?001??0????1?00????????????0???1?????0??0????????0??0?10?0????1??000?0000??????????0?10?0?10???1??0??01?00?????1?00?0?0???11?????????00?0100????0?0??11?????00?????????0?00????0?10?0??0?010??00??01?00?00?00?????????????1???????????????1??011?????0???11??10?010??????????1101100?????????00?0???0???????????00?1??0??10?1?00???0?1?????????0?????????0??0????????01?10???101???10????0001???????????????????00??01?????0???1?101?00????01????0??0?1?0?0?????????00??????1??????0?0?????????????????010?001??????0???????100??00?000????????1???11??1????1100000???0?0???00???11??1?????1?1???0???0000????????1??10?01?????0?0????0?????????10??0???00????1??0?0??1???0???0???000???0?????1?10?000?10010??????1?????00??????????10?1001??0101?00?0?0??0???000?01110?0000???????????????0????????????????????00?01100????00?00????????0?????????????????????????????????????00?0???????0?000?????1????????00???????0???????0?????????0?0?????????????0??000000??????1??????0??????0?????0?????0???0?01??????0????????????001??11??1?00?11????????0000?0???000????????????00?????0??0??1????010101?0?1?1??????????????????0?00?????1??00????0???000?01???0?000????0???00?????????????0???000?????1?????00?????1???????????????????????0???0?0?000???????????????11100000????0?????00??????????0??000?????????????????0?????????1???0??0?0??
Eoabelisaurus               ???????????????????????????????????????????0??????????010111??100???000???0???010?1?0000100?00?0????1??1?001?1100???00??0?0?????????????????????????????10???????????????????????????????????????0?0??????????111?10001??1???0?1??11?1?0?0?00100??1??????011100100?1??????1?0?000?1??100100???1???10???1????1011?????00?0????00?0000????0?1000????????1??00?????00000110?00??0000?0?01?11111101001?0?01101?????111???1010?001?0?0010000?1?10??000?1?1????????11?0?01??101????????????????????10???0???0011?0??????????????11?????????0??00?00?????0?0????00?00?11?0?1??0???00?1???1???????0??????????????????001?00?0???0??????0??0???????????0????0?0?1???100?????0????1?????10??00?0??11???00?0???1???1??000?0??0??0???????????????????????????????001???????1??1???????0????????1??1101?0?00??0?????0???0?0?0?????0??????0??0?????0????????1????1??????0??????0?????????????1?0??0?00????000???0???????0?1?1???????????????11????0???????1??0????0????0?0??0?0?????????????0????001??0???????????10?0?000?0??01????1???0????????????10??????0????0?????1??????????1?0??11?????0?0??????????1????1????11????01???????1000?0?0110???00??0??????0???????1??0?0?????????0??0???????????1??????0?0????????????????????????????????0????????1????????????1??????100?????0??0?1100??01??????????0??????????????????110????00???????0??0?0?????????????????????????0????????0??????0?????????1?????????0?101???????????????0??00????????0????????????????0?????????????????????0?????????????0???????????????0?0????1???0?????0?????0????0???01???10????0??1??????????1???????0????????????????????????????00????????????????0???????????11?0?????????????0??????????????????????????????0???????????????0???????????????????????????????????????????????0???????????????????0?11100000???????????????????????????????????????????????00???0?1????????????
Eodromaeus                  10?0?0?100?0?0??0?001000?0?0??0000000??0000000???????????0?????1??????0??????????????0????????????????????????????????1??????1?01?????????????0?????00?0000001000?000?100??0?????????????????????0????????????11???00??0????01?0??11???0??000??0??1????0?01000?10?????????????00??0??0?01?1???0?0000?001?0000011??00????0????0??00000??0000??1????????1???00???00??0??????0????0??0????00?111???0?????????????????1??0011?00001000?00????01??????11?1????????0?????1?0???00???0???0???0??10?0????????????1????????00???????????????????????1????010?????0???0???????0?0???????00?????????0???????????0???0???0???00??00?????????0?0???????00????????00?????????????????????0??????0?????????????????0?1??????????1??????01????0?????1?????????????????00??00?????????????01??????????0?????0????????1?????????????0???0??????0????????????????1????0???????0?0??0??0??0?????????00????????0?????0???????0???????????000????????0??0?0???00???000???0?0???0?0????????
????????????00????????????????????????????????????????????????????????????????????????0???????????0?????????????????00?????????????????????????????????????????1????????????0????????????0????????????????????????????????????????????0????????????????????????0??????????????1?0???????0??000?????????0??????????0?0????0??????????????????????????????????0???????????????????????????????0?1?0???0?????00?????0??1???11????????????????????????????????????????????????????????????0??????????????????????????????10???????0??00???00??????0????????????????????1????????????0????????????0?00???00????????0???????????????????????????????0??????????00??????1?????????0????????????????????????0????0???????????????????????????1?????????????????????1???????????1?????0????????????????????????000000000?00?0??10???00?00?????0?????0?0000000??????1?????????0????0???????
Eoraptor                    100000?0000010000?0000011010??00000100000000000000?0000000110101110?100???????0?0?0??11000000010?0????0000000?????????10????00???????????1??000?0???000000???0000?0?00000?00???00000???01?00000??000?0??0?1???1000000?0000?0000000000?00?0??0000??1?000?0011000100?1?0????0???000?1??0??10??0?0?0000?001?0000011??0000010000100?00100000010001????????10?0?100?0000000?1??0?100?0?00?0?000?0101?01?0000001?0?0010?1100010?001?000010000?1010?000010010????0??00?1?0000001??0000??1000???0000000?00000000?110?00?1000000?0110????????00?????00?10?10?0??00?1?0??101?100?0????0?010?10?????000???????0000?00?????00???0?0??00???000?000?????00000?0??0???????000??00????0??0?0??10?000?0?00???????00????1????010000?0???0?01????000??01???????000??????0?0??000?011?00000111?000?0??0000100100??0?00??1???0?01???01?00?00????000?0??0?00??1??00?100?001???0??0?0000?0??00000?????0000???0?0?0100000??1??0?0001?000???0??0??0???000??0000???0?0?0?0???100???0000??1??????????????0?00?001??????????00???0????00?????0?0??????00????0100000?0???000??0????????0?????00???11???0?0??0?????0010110??0????11????00?000??0????0?000??0?00??0?????????00?0???????1?00?0?1??0????1??0???????0???0??0??00???????????00?0??1?0??????????????0???????????1?????0?0010???00??0?0???0??0??000?1?000??0?0????0?????0??0????????00???????00?000000???0??0????????????????0???0?0?00??????1?????00???0?001??100???????000?0?000?????0?0?0???00??????????????000????1?00????01??0??01??????0???0??0??0??0?1??00?00?10000001?100???0??0????????00?000???0?01001?00?0?0??0?????0????000000?0?00??0??0??0?0?????????????????00???1??????1??0???????0?????0?????????0?????0?0?????1???0????????00??10?000??0??????????0?????????0?0?????0??????00??0001??????????0??0???000????????????????????0?000000000?00?000000??00000??0??0?0???001??0???000?0?1??010????0???00??0?00?
Eotyrannus                  ??000?010001?0010?00?1?0??0????????00?1?1?100111?0?00???1?????????1?????????????????????????????0?01000????????????????????????????????????????0????00?0100?000?0?000????0???????0????????10??11?0???00???1?010?00000???0?1??0??00001000??????????????????11100100?10?0???1?0000001?00?0??1000??0????0?11??1?010????100??1??1??????????????1????????????1?1??????????????????????????????????1????????????????????????????????????????????????????????????????0?1?01???0?????????00????????0?1000?0???????1???00?????????????????????0???0?????0????0???0?1??????1???00???0????01????????0?0?????????????100??0????00000???????0?1???00????0???????????????????00??0?0????00???????????0?0?????????0????0??0?0?0?????????0?????0????1???????00?0??1??1?00???1??1????1???????0??0???1????0?????????00???????????0?0??????1??0??0??????11????0??????0?1??????????????????0????????0???0?????0??????0???????1???0?0???010???????0?001??????????0??????0?????0????????0???????????????????0?????????0???????????????????1?????????0??????1????0??00??????????????????0???1???????????0????0??0??????????????????????????????????????0??1???0??????0?????????0011?????00????0?0???????????????0????????????????01????????????1??????????0???????????????00???????0????0???????????0?????????????1????????????????????????????????????0???0?????????????????????????????1?1????????????????????????????????0?????????????????????0??????00??????00????????0???1?00???????????????1??1?0?????????0?0???????001??00??????????0????????????????????0?0???1??1??????0??????0?????????????0???0???????0?????0????????????????0?????????????01?0??????0????????11????0?????0??0??0???????0?????????????????????????1??????????????0?????0??????????????0????000?????????????????????????????????00?????0???????????????????00000?00011????1??????????????????????
Epidendrosaurus             ?????????0?????????????????????????????????????????????????11???11?????0???0?00100???0??????0?????0??1??0001????????????????????1???????????????????0?????????1??????1011?000?010?0?????0?0?0????0?????????????????0???????0?0?????????00??00????????0???0100?0???10?0????1?00010000?0?00?????0?0000?011??11100?0?010101100110??10?00000??1011????????1??0?00??011010??1??1??0????0?1???1110?0000000?0?0001?01?10???0?010???????0011000???0?0???0????????1???????????????01????????????????0110?1?0??00011?0110?1001101?011??1????0??01?1???1???0?0???????0?00?00?01?0????????1??110???0????????1??????01?????0????00?1?000??000????0???0??0000?0?111????0????0??0??????11????1??01?0??000??????00????1??????000??0???????????00??????????????0??????1?0????????????1???????0????????????1????????????????????00?????000???11?00??1??10???????????????????0?101000?????????????????????0??????1?????1???????????0???000??0?????0??1000??0??0?1?0?????0???0?000??0?????????????????00????????0?????????0?????????????1?0???0?????????????????????????0?????0??????0????00??????01?0????01??00??0????0?????00??10???????0?????????00???01??????10?0???????0?00?0????????????????????????????0??0??0?????????0?????????????????????0???????????????????0??????????0???????01????0?????0??0?0????1?????????????????????????????????0????0??0???00??????????0????0???00???????????????????0??????????????????0?????0???0?0??1??01??????00??????00????????0????????????????????00??????00????1??????????0???????0??????????????0????????????????????????????????0?00??1????000?00?0????????????????0????????????????????????1?????1???0?????0???????????????????????10?????????????????????????????????????????????????????????0?????????????????????1?????????????????00?????0?110000000?????00001?011??0???????????????????????????0??1??????????0??????0
Epidexipteryx               11?1?0???0?1??????110????0??????100????001?00???0??????????????????????0??01?1??000????????????????????????0????????????????????????????????????????0??1?00000?0???1??????10???0??????????1??????0?????????????????0????????10??????????????????????00?0?0100???0??0??????????????0??10?0?????0?000???????????????????????????????????????1??101??????1??0?00??11??10?????0??0???01????010??????0?0??0?0?0???101?0?????10?0??00?0011000?0?1?0??????????????????????????????????????????????011????0?????11?????????1??????11110?0?00?0??????????????????0?0??01???????0????????????????????????????0????1??????????????????????01???0?????0???0?????0???????0?????????????????????1?0??0??????????????1????????0??0?????0?????0???????????????0????????????1????????1?????????????????????????????????????????0???????0??????0???????1????????????????????????????????????????????????????0?????????????????????????000????????1?????????0???????????0?????0?0???????????????????1??????????0??????????????????????????????0?????1????????????????????????????????????0?????100??0??????0000??0????0?0????????????????0??????????0?0??10??????0?0??0????0?????????0??????????????????????0???0??0???????????????????????????????????????1????????????????????????????0?????????????0??0?0???????????????????????????????????????0?????????????????????????????0??0??00????????00???0?0????????????????????????????000??1??0?0????????????????????1?????????????????????????0???????????????1?????????01?????????????????????????????????????0????????????????0??1??????000??????????????????????????????????????0???????????????0???????????0????????????????????????????????0??????0?????????????????????????????????????????????????????????????????????????????????????11110000??00?0??????0??????????0????????????????????????1??????????0???????
Falcarius                   ???????????????????????1????10???10???0?0?10???0???????????????????????0?0001???00?????0?00?0???000?010??????0?01?00000101?0?100?01011?1????????????00?0110000010?010??010???????0?????????????1?0?1?????????011011000?1??1?111111111??0???0??????10????0011100100110001001?0000100000101011000?0001?0110101101011011101010110?111?10101??1111??????01??0?10?0?001001??10?0??0???0001?1011101?0?0100000001?10001011001011?10000000110000000?01101101010?0?0??1?00?01?11000?0100??1?111???000100?000000001010010???11010?01??????????0000101?1???0?0??010?010?1?00?1??001??0??00011?0??0000?00???01?0??001??0???0?1000?0?0?0?000001000??0???0?00?0?110??0?1??0??000???0?1?10???1??0110??001?10?0?0??00?1?1??0?0?0??0???????????00?0????????0???????0??1000???????????1????10?0????????0??11????????00??0?011??000??????00???1??00??0?0110???0???0??????????0?100001????10??????????????11????????0???00??????00001??000??111??0?0001000??0??000?00??0?0???0?000????0???????????011?00?????0??0?0???????0?????????????1???????0?0???????1?0?100000000000????0????0?0???110?????????0????01??????1????110????0???0??0????????0??0??0??????0?0???00?0?????0?1????0?1??0????1?0???1????1???0???10100?00????0?11000010011?????????????00??????1???0??0???00??0?0??0?00000???0?0??1001?00?0??0?0????0?????0???????1????????????????0??0????0??00?000??0?0?????0????????0???????0?????????0????11?????001?0?1000???00????????0????????????001???1000????11??0?????0?????0????000?00????0?00??0000?0??011?101????00?0?1?0?????????0??????????000??00??0??1000??????0?000000000100??0????00?000??00???00???0000????00??0?111???????????0???????00??1??1010????????00?0??10???????0??????0000???????????????0???0?1???0???0?00??????????0?1?????????0??????0???000?????101100000?????????????0???0??0100?000?00????0??0001000100001100?0??0???0??????0000????00?
Fukuivenator                ???????????0??11????11?1??????00?0000??00??0??????????0????????????????0??01?????0???11?00???????????????????0?10???001?1????10?10???1???????????????????0?00?10????0????????????????????????????0???????????1?10?100011111?11??0101?0?0??100100??1101??001?10?0000100?1?0100??0??0???100010??0??00????1????10????01?0??11?110??11?0??????1?11????????1?00000?0?0??10?100110?0100??0?0???????????????????????????????????????0??????????1????????1?10????????1?????????????????????????????011????0???0?1????0??1?1?100?101??????????0??????0?????010????00?????0?10??????0???1????0????000??????????????0???0????0?0???0?????0???0?????1??0000??1??????????00??00??????11?1??1??01?0???01??????00????????10?000?????????0?????0???????????1?0???????1????00??????????????10???????00?10?????????0???0??0????0?0??1???0?1??11?10?????11????0???0???1???????0?0???0???100??0????10?0???????0??01?00?10?1?0???????0????????11???00?0?0?0??????????11???1???0???0??01?0??????????????????0?0?????0???0??0??????????????1???????0???????1???0????0?????????1??00?????????????00????0?0??????????????????1????00??1???0??0???0?1??1000????1???????0??0??????????00??????????1??01??????01?????????0???1???????1000?????????0?????????0??????0?????????1??0?1???110??0?0?????00?010???01?????????????????????????????0??????000??????0???????0???0????????????????????0?0??????????????0?0??????????????0??0??????0????0?0???0?0????????00?1????00?1??0???0?????????????0?0??????0?????0???????101?0????????1???0??????0?????0??0????????000????0?????????????????00??0?000?01????1?????0?00???1?0???????00?0???????1????0?????????0???????0?0???????????????1??????1????????0?????0????????0????????????00??????1?????0???????00?0001????????????????0???????0???????????0????011?00000????0?0010?0?0?0?????????0?????????????????????????????????0????0??
Gansus_yumenensis           ?????????????????????????????????????????????????????????????????????????????????????????????????????????????????????????????????????????????????????????????????????????????????????????????????0????????????1?????????????????1?????100??00?0?1???01?1?0101?101??00101001?0011100??01000??110?010?1011??11100???110?11101001??11?0??????1000101110111??1?0???1?????????????????11????111?00000010????0????000100?0??111?0??10?1010101???0??????1????11?11???1??1?????1?1?0??????????????1111000????11011?0?001?110100?001???1??001???1????????0?????????1??00?1?1??0?????????????0??0???????10??01????1?????1??0110??????0??10????0???????1000?????????????????0??????????001??01?0??0?1??1???00?????????10?00????0???????11?1?????????0???????????1?0??????1???????????????????????????????????????????????????????0????0?????????111?????????????????10??????0????????????????????????????????????????????????????????????0101?110100?1??0?????????????011????1?1??????????????0??????????????????0?????????????1?????????????????????1?000?????0?????0?111??????1??????1????1????0????????????1?????0????????????????1??????????????????0??1???????11?0?0???????????????0????0?????0???????????????????????????0???????????????????????????????0??0???????0???????????????????0?????????1??????????????????????????????????????11?1??1001010001?000????????0???????????????????????????????????????????1???????????????11??01?????00?????????1??1???????????????0???????????10001110???????????????0????????????????1????????????????0????????????????????11?????1???0?0??????????????0?????????????000????????????????????????????11?????0?10????????0???0?????????????????0???????????????0??????0????01??000?????0???????????????1???????????100??????????????????11111110???????0101??00??00??????????????????????0?????????????????0????1??
Gobivenator                 10???0???????????????1?000??1001110000?0000000010000?10100101011010?11001001?01101010000100001001?0????11?100??11???1???0?11?00?????1???011???101?010??010?000110????00??0101??1011?1???0?00001??0???0????1????1??10??????1?0??????????????10????????0??101110?01??00001??100??0??0??00010???????1????????????????????????????????????????????????????1????????011000??01?0??0??0?001???1?10?000?1??001001??1??10???01011?110???0011100?01010???01010????1???00????????0???????????11?????00??0?0?1???1011?11?011????1??????????????1?1?10?01??00??00??01?1?00?011??0??11?????1???101???100????00??0?0????10?0??011?????00?????0??0????0?1??0?0???1?0???????00??????0???1??0??10?????0??0???????0?????1??1?????0??00?0???0?1???????1??????????0???????????0?0??1??????????????????0??0?????0??0010??01?????0?1?????000??????10?11???01???????0??1??0???????0???00?????00?????????????????00???0?0???????00?00??0?00???01???????10??????????1???0?11???????1?0???0??0????????????????000?00??????0010?0?0?000???0????1?????10????110?????1????????????????1?0??????????1???0???1??0?00???1??????????1?????????????0??0?00000????0???0?11??0??0???????????1??????????????1??00?????00???0??????0?0?1???0??1???????????????????????????????1????????????10??0??0?00?????0?0?1?????????0????00??0?????????????????0???????0??????????0?????0???????????????000001?01?0?????1?0???1?000?000???0?0??00?????01?0??01???010?0??1?000???????????????????????0????????????0??????10??01????00????1??01???01????011????0????00??????1??0?0?????????????0???????000????001?1??00000?01???110?0?????????????????????1?0????????????00?????????0?0?01??1???000?????0?????????0????????0????0??????0??00?0?????????1????1????????????????010????1????????????????????????????????????????11100000????????????0??????????0????????????????????????1???0?????00????0??
Guaibasaurus                ???????????????????????????????????????????????????????????????????????????????????????????????????????????????????????????????????????????????????????????????????????????????????????????????????????????????????????????????????????00?0000?0??100????01?000????10?????0?0?????1??0??1?1???0?000?????????1??1???01??10??01????0??????0?1001????????1?????????????0?00?0????000??0???00000100?0??0?00000?100?1??100?010?0??0??0010000?1?100???01001?10?0????0?1??0?110100?1?1???0000010??0000???0?????00?0?10?1000000?0?1?????????????????????????????????00?10?01?1??????????0??0????????????????????0????????00???????00?001?????????????????1????????????1??0????????????1???0?0??001??????0?????????????0????????????????????1???????????????????????????????10?0????????????????0??0???????????????????????????0????0???0??0??0????????0?????????????????0????????????????0?????????011?????????????????????????????????0????????0??1?0??????0???????00??0?????????????????????????????????????????????????????????????????????????????????????????????????????1????????????????0?????????????????????0?????????????????0????????????????????????0?????????????????????????????1?????????0??????????????????????????????????????????????????????????????????????????0????????????????????????????????????????????????????????????????????????????????????????????1?????????????????1??????????????????????????0????????????????????????????????????????????????0????????????????0?????????????????????????????????0???????????????????????????????????????0????0??????????????????????????????????????????????????????????????????????0???????????????????????????????????????????????0????????????????????????????????????????????????????????????????????????????00000000?????????0?????????????????????????????????????????????????????????
Gualicho                    ???????????????????????????????????????????????????????????????????????????????????????????????????????????????????????????????????????????????????????????????????????????????????????????????????????????????????????????????????????00???????????0??0??1110010?0?0??00?1???00100?010011000?0?001??0110??100110?0011000001?1??01?????????00?????????????????0?0????????????0110???????????????????????????????????????111???00????????????011111??110?100?11010?110??0??00?????1????????00????00????0?????????????1?0?01?0?????????1????????0???0???????0???????0??0?????0??1????0????????0??????????0???0??0??00?0?????????0??0?1????0????00?01???0???0?1????00???0??????????00??1??001????000???????0???10?0???????????????0?0???????????????????1000??????????????0????0???????????0???10?????????0??0???0??0?????0???1??0??????10?????????????????0????0??00????????????1????????0????????????0??????????????????????????1?010?0???0??0????????0???0?0?0????0?????????????1??0??????00??1???????????????????0?1?1????????????????0??0?000?????0?????0?????000??1???0?0?????0????0???????????????1??00?0?0????????????????????????0?0???0000???????10?000?????????????0??????0?????????????0?????????00?0????1?0??1?????????????????????0?000?????????????00??????00????0???????????????1?????????????????????????????????0????0??0????????????????????????0????????????????????????????????????1????????????????????????0???00??????00????????0?????????????10?0?0??0?????????????1??????1???????????????00????????????????????????1???0??0?11??????0?0??001????00????????0??0????0??0???????????????????0?????????????????????????????????????????0011?01?????00???????????????????????0?????1??????0????????????????????????????????????0???00??0???1????0000????????????????????0?0???????1??????????0?????????????????????????01???0????0??
Guanlong                    1000?0?10001000100??11011100??001001001001101111000000011110??111?101000100000??000011000000010?0?0????0010100000??001??000??10?10??1??1????????10??0??00000?0000?0?000???00?11101??????00000?0??0?0????????00?10000?0?0?0??10??01?0?0?0???0???10?1?00???0111??10??10??1??1???00001??00?1??0??0?0001?0111?011010??010101010110?1111001?01?1001????????110?00????010000?010??0???0??0????111011100111011000?110010111110111100?0?0010000??010011111011110?00??10????1?110000011??11?1?1?????0110?1?00?0??11?0110?1??10?00011?????????00??10?00???0?0001000?1??0?10?1?1000??00?00?1?1??????00??1??00?0?0?011??0?0?????0011?00??00101??0?01??00000?0?01???0101?00??????0???11?0???0?00?00?001?????????0??1??1?0?????100?0??10????00????1???????000????0?1?0??000??1????1??1??00?1?00?00?01?11?????1?1??001???00??00?01?000?0?0101?0??1?011???????0?1?001??????0?01???????00????????0??0???0??1?????0?????1?010?00??0?011?0??????0?0??1000??0??000?0???0???10??000???????
???????????1??00??0????0?0???0??00????0???0???????00?01?????1???????????????????1????0??0???0????1????????????0??010???0?1????1?????????1???0????0?0???????0??1????????????0???????1?00?0???????0???000??0???0???1??00??00000????10??010????????00?001??????0?1?????0??????00??00???0??0??000???00?0??1?0?????0??0?0??000?????????????????????????????????000??0??0???????????????0????0?0?001?11????????00???0?0????????0??0???0??0??0??????000?0?0001??????001?????00001??1000?00010??0??0??????????0100110?????1?10010?1?10?0011??00?????00?01???00?0???????????00??0?0??0?0??????0??0?00000000000???100??00?????1?0??100??00??????????1111?10?1????00???????0???00?0001???1100?0000?010???1????0???0??????0000000100?0????????0?1?0??????????????0?000????????????0????????????????11?0?000????00110000000?00?00?10???000?0?????0?1?00???????????????10??1?????1?0??0????0??
Halszkaraptor               1010000?0010?1110?00?100??1???0?111000?10??0?????????1?1?0??1?0111??11?00000?00100000??0100?0??00???????0??0000??????0??0?0???0?????????????????????0??010000010???????000000?01010???????0?0011?001?0????0?01?0?00000??0???11?00110???00?0101??????00??001????????????????????0??0??0??0?10??0?01?0???1????????000?11?10?010????0?00??0??10000??0????1??1???????10100?0??00?0000?00?0??11?000?0?11????0??1?001101111?????????????001???0?0?011001??0??????0?10????????0??0?????????1???????100?1?0??01011?0?000?011010111?0????????100????11??0???00??01?1?0??01000???1?0?????1??10????10??????0?0??0??10???0?0?1???0??000???0001??1??00?00?00?011?????????0??0?0???0??1100??10?11?00?001???0??00??1?1??0????10????1???0???100????11???00???00??00?01????00???1????1????0?000?1??0???10?1????00????0???0??1?000???0??000?0100?01?1??100?????000100?1????????0?1??????0???????1?0?0?0?????0???0?0?0?0??00?1101?0?????10???1????????0????0??0?0??1?0?0??????000??00??????????????01?00?0?????0??????0?000??0????0???0??????00????01??????1??0??????0?????1?0????1??????1??00?1?00???0???11011?????????????00?01??00??0?00000????0?0?1001?0????0??0???????11?00??1??????????0????0?????1???0???0??0????0??11??0???????????1???????0??0????1???????????0??0???10????0???0?0??000??????0????0??????????????????0?????????????????0??0?0?0???????0??????????0????1?0?0???00??0????000?00000????????0?0?0??00??000??????0??0?1?001??????00??0???001???01?10??0????????0????????????0????0????10?0??0??1?0?01110100??????0??????0??0???????0???????0????????0?0?0000???0??00?000?0??000??0????0???0??????0???0????0??????0???1?????????1??????????1?1?????1?0?????1?0????0?0???00???0?100??0??00???????0????????1????0???0????0?00?0??????????????1??0?0???????????????????????0?111?00000?11?0?1?011??00?00????0???????????????1??0?1???1???0???0?10?00000?
Haplocheirus                100?1??100?010100000110110111000110100?01110001000100001???00011110?10101??0??1????1?000?000?00??000???001010??????001?10?????001??????1????1110?10?00?0?00000000?00?01?0000?001?100???100000?10?0?????????????1??000???1???0???11?0?0?00????1??0?110010?01100010??100?1??110??00?1??0??1??00?0?0001??01???1101???0101010?0110?11??101?0??1001????????110?00????000???????00?00?0??01??01??01??1?1?0001?0??10??11010?0111?010000001000001111011?01?011???00??1?????1???000??????11??1?????00?1??0?0???0??1?0?1??1?????????1?????????01?????01??00?100?101?1??0?1??1?000?1?????00?1???0??10?0?0??0??0?0?????0?0?0?00?000??0???000010????0?000000?0?11?????0??0???001???????????10??1??0?101????0???????1?1?00?0?0?????????0????00????1??0?????00??0?0?1?0???0????????????????1???0????1?0??10????????00??0100??00?????0?10??1?000????1100???0??1?1??01??????010?00?????1?????????0?????????0???1????????0??01?00?000?000?????1?11???000???0?11???01?10????0?00??????????????????01??10?????????1?0?0??0?????????0??????0????1?1??1???1?????1???????1??0????00??????????1????????1?0??????1??????????1??????0???0???????0?00??????0??1??1?00??????0?????????0??0????0???11??00?????????????0???0???1???????10????1000?1?????????0?0??????1????????110?01??0??????000??????0??1?01???????0?0????0?????????????????????????????????0????0??0???????????????0???0????00??10????????0??????0??????????1????0?????0???????00?????00??????00?????????????0??????0?????????????????????????????????0????1??0??01?1100?????????0??0????????????????????????0????????0?00???0000?0000???0100?00?1?????0??????0??????0?0???11?1??001???00?0??01??00??0?????0???10???100??0??????????0???????????0??00?1??0???????????1?1?????00?0????????????0????????11????????????????11?1?0?0??????110000000?00000?1000?000?1?????0?00???????????????0?1?????0??????0?0???????
Harpymimus                  ?00010?001000???0???110?1000??0?1?0000000000000101?00101000010?1????1000?00??0000?0?0000000?010???????00?00????????????????????????????????????????1010111010???1??00000?000??010000????0000101??0?1?0??1?????110?0000010??011000?00??000??00?010????0???011100100?1?00100?0?000000?0100?010000?1000?101?10110100?010101100110??10?00000??1000????????1???0??1100100????010?00010?0010001?10?0?0010??0?0???10??10?1?1?01?????0???01?0???1????110?1???????????????????1??00???01?1101?1111?00??000110110011001100????100001?0?????????10?10??1010??0?0??1??0?????010??01????000?0?110??00?0???100???000001010???10?0?000?00???000?1000???0??0?00????11????0??00??00??0?????00??10?01000?001?0???00?????00???0?010???0????00????00???1????????00????0??1?0??0?0??1????1??????001?0???0?0???1??????????0????000??00?????0?0???100001??????0?????????????????0?01010?0????????????0?0000??????0???0?0?000??0000????0????000??????001000000?????????0???0?0???0100?0?0?????????????001??00????????????????0?????????????????????0????0?0????????????0??000?????0??0???0?????0??????00??????0?0????????????0???00???0??0??????????????0??1????0?00?00000??????1?????????0???????????????0??????00??0??0?????????00?00001?????????????????????????????0????0??0????0????0???0?00??1?01????0??0?0????0?????????????????0????????????0??010??0??????????????????0??????0?00??00????????00???0?0??1????????????00?0?0??????????0???000??0???00??????00???0?0000??0?00????????????????????????????11?00?????????01?0?0??????????????0??????????????????0????0?00?????1?0??000?11?00000????0???0???????0?0?0??0?????????????0????00??????????0???00??1???0????????????????1?????????????????????0?0????0?0???????????111??????????????0?0????????????00?????????????????0????000????0?111000000????000000??000?0?????0?000??????????????????????????0?0???????0??
Herrerasaurus               1000000000001000010010001000000100100000100000000000000001100110110?000010000000000100000000000101????0000000001000000100?0?000000???0?????0001010010000000001000?0100100010?0010010??0000000?01100001010010001100000000001000000000?10100000000??100?00101110010001?000000?0000000?00001000000??000?00100100001000001010000101000100001100001?????????00?01000000000??00000000000001?0000101010010000100100?00000010001?1?000100010?000100001000110100?0000000010?0?0000000000?00000?0100000100000100001000010?0000100?0?00????????000000000?10100?00000010?0?101010000?00000000?100?0?0000000000?000000000?00000000?0000000?00010000000?000000???010?000?0000000?000001000??10?00000?00110????00?0?01?0?001000000000000001??000?0111??????00????0001?00?000?001110000010??01?0??0100100000000?00001???0?01?0000?000000?00000000?0?010?0??0000010010?000000000?1000??0000000??100?00000000?100000???00?0001000000000000?0???001000000???0?1?0000?001000?000000?0?0?0?????????000000000000000?0?00?000000000000000000?0???100?0?000?010?0?10000?00?00??00?0??0?0?0?0?110???????0?0?0?0000010?100???1000??00??0000???0?0?000????000?00??0100???0?0???????000000?1000????00?00???0??0???0??00000?000??0?00??0??????0??????????????0??0????0????0??00000000?0000000?001?0?00??0?1000000?000000??0?????0???????0???000000?0000?00000000000?00?000????0?????000000?00000?00??0????10000000011?0111100??00000000000????0000000?000??????00??0???000???0?000?00000??00?0???0000000?0?0??00??0000100?00?000000010000?0?0??0??????0?00?000?000?01?010000000000?00??000000?0000000000?01?00?0000??0??000???0?01?01?0???000??0??0?1???0??1????0?00??????0???????0??0??0??00????????00?0?0??00??0??????????0?0?00?00?0?0?????0??????0??00??100????????01?0000100?0???000000?0000?0000?000000000?000000000??00000??0??0?0???000000000000?0?10?010?00?0?0?00??0?0??
Hesperornis                 1011?1?101100???00??0000?0100?11101110??010000??00?1?11100?11011??0????0?00???011?0???0??????10?01??101??????0?01?0???1??????????????0?????0??11???100?0100000?11??00??00???01?1??1010????0?0????0?1??????????000??0????????1???1???????1??00???11???1?110????10???0????0????????????1??010???????????????????????????????????????????????????????????1????????11??1?????????????11?????111????0010????0?????0?10????1?10?0???1?1?10000?0??111?1???00111?11?????11?????1?1?0?????0????????1110??1?????1?11?0???1??????1??01??????0?????1???1????????0???1?0???0????00?0??????????????????0????1????1?0??10??01???11??01???1???????????????0?110????????1????0?????????????????00??????????????????????1????1????0???1???1?????1?????????1?????????????????00????????1?????1??1?1?????0????????????????????????????????0??????0??????????????????1????????1????????????1???00?????0?1??????1??????????????0??1??0????0????????????????????????1?????0????????????????1?????????????????????????0??????0??????1?????1???????????0?????????1???????1???????????????????????????????????????1??????????1??????0?????????????????????????1????????0??????????1?????????0??????????????????????0???????0?00???????????????0????????????????????????????0?????0?????????0???0??????????????????????????????????????????????????????????111110000??????????????0???????????????????????????0?0?????????1??????????????????????????1?0??????????????????????0??????1???????????????????????0?0?0???11?????????01????????1?????????0??????????????????0??????????????????1???00?1???????????0?????0??0??????1??????110??????????0???????????????????????????0???????????????????????????0000??????????????10???????????11??001?0?1???1??????0??????0????????????0?????????????1?????11111110?????????????????????????????????????????1?1??????????????01????1??
Heterodontosaurus           110000000100000000001?011000000000100000000000001000000?00010001110?1000100000110001000000000010000?0101001000010000001000000100000000?001?0001001000100110000010?110010010100001001000000100000?000?0100?10000110000000000000100000?00000000000000000?10011000100010001000?0000000000000010000?0000000100000011000000010001000000000000000011000000?01000000000000000000000000000000000111?00?00100000000000101001001010000010011100000100001000110100?010000000001?010000?100000000011101000000000010011001?00?00010000110??0?????010010000010000?0000001000?100010000?000001010100??010000000?0?0000010000000010001000000?001010000000000?00000?00?0000?000?000?000001100??100000001?011000000000?0100?00?000000000000001??10000110?000??000?00??00000?000?001001100010000100??000000?110000000000?000000??00??100000?0000000001001000??0?0100?001?00?00000000000?01000000??00000000000010?000000000?000100000000??00?00??000?00000?000?000?00??00000?000000?000?0??????????000000?0??0??0?0?00?0?000?000????0?000?0??0?000000100?01?0?10000?00000?000?0?0000?0000100000???0000000?010100?000???1001?00000000000?0?00000?0?0000?000?00000?0??0?0?????000000?0000????10000???0?0????0??00000?000?????0??0????????0000?00??????0???????0?00?0????000?0000??1000000?00000?0000010?00??0000???0?????0???????0???00?00000000?00000000000?000000????0????0000000?0?000?00?01?0?0?00?0000011?0100?00???00000000001???00??00000000?0???000?0???0000?001000?00001??00?0????000?00?000??00??0010000?01?110?00000000???0??1??????0?????????00??0??0?0????0?00?00??0000?00000000000??00?0??10???0???0??????000?????????????0??0?0???0?00?0??000??????00???0???0????????00????????00??00??????0????????????0?????0?1???????00?????1??000000????????????0???????????00??00?00000??00?111000000?000000100??00000??0??0?0??????????????????00??1???0?????00??0?00?
Hongshanornis               1011?1???0?0????0????????011????10?1???????00???1?????????????????????????0??????????????????1??????????????????????????????????????????????????????0??0?1?00?1???????0??????????????????????????0?1????????????????????????10??????????????????1??????0??111??01??0?1????1?0011100?001?0?????0?0101??11??1110????110111101001??11?01?????1001?11111111????????1?????????????????11???????????????????????????0????????11?0??11?10??10??????0?????????????????0??????????1?0??????????????111000?????1??11?0?0????01101?011?11111?01???????1????0?0?????1?1???0?111??01???????1????0?????0????????01???0?0????1????10?????????00???????????1100?0????????????????0???????1??1111?01?0??0?1??????0?????0??????000???0????????1011?????????????????????1????0???1?????????????0????????0????????????????????????00??????0????1??10?????11??????????????????10??10??0????1???????????????????0???????????????????????????1???0????1?1?10000?????0?????0???????0????????1??????????????0????????????????????????????????1??????01?0???????????11000?????0?????0?101?????????????1????1????010??????????1??????0?????????????????????0????????????00?1???????1????0???????????????1????0?????????????????????????????????????????????????????????????????0???????1??0??????????????????????0?0???????????????????????????????????????????1??1??1?0??????1???0????????0??????????????1?????0????????????????????????????????????1????1?0?????10100?????????0???????????????????????????1?00??1??0??????????01??????????????????1?????????????????????????????????????????10???0???1???????????1???????????????????????????????????????????????1??????0?0?????????????0??????????????????0??????????????????????????010??0??????0???????????????????????????1?0??????????????????1111110010??????10???00??00?????0????????????????0?????????????????0????1??
Ichthyornis                 101??1?00110??????????????1????????????????0???????1???????????????????00?0????11????????????1??1?1?01????????????????11?1??????????10??????????????00?01?0000?11??0000000?????100?0110??00????0?0?1?0??101??100?0?000?1????????11?1?0100????10???0???????111?100??0010100100011100010100010110?01011011?1111000001001110110?1??11?0??????1???1110??111?01001??11??10???????0????110???1111000000?0????01??????????0?0????????1???10?01?0001011001000111?11???0?0101???1?1?0????11????????11?0001?0??10011?0??0?????1??????????????????1?0????????0???????1??00?0?1???0???10?01???????10??????10???1???0?0?0?10??1110?1???10??10??0????????11?0???1????0???0???????0????????0?1???1????0?11?1???0?????1?1??010000???0???????111?????????11???????????100??????1???????????1??????????0??0??????????1?????0???1?????????????0??0?10???11??????????????????1????0??0????10?????????????????????????????????0??1??1????001??????00110?110????100??????0???????011??0?1?1??????????????0??????????0?????????????????????1???????0?1???????????1?000?1???00??0???111??00??11?????11???1????0????????????????????????????????????????????????0??1???0?1???????0????0????0????1?????0????0?????0???????????????????????????0???????????????????1??????????????????????0?0?????????????????????00????1????????????????????????????????????1?11?1?010?10??0111??0???????????????????????0?????0??1??????11???????????1??????????????111?100?????10?????0??????1???????????????????00??????1??0101?????????????????????????????????1????????????????0???????????????????????????0????????01???????1??0??????1??????100???????????????????????0?????????????10??????????????????????????????????????????????????????????1111??0?0???????????????????????????????11?????????????1?????11111000????1???1?????????0??????000?????????????0??????????????0?0?????1??
Incisivosaurus              ?1110001100010110011110?10101001100000100100001100?0110010011?011?0000001????111?0010000000?01111???0?00?00??0?11???01??1???110??1???0??0110?111110?00?01110001100?0001111100??0100000001?0?1101??????????????????????????????????????????????????????????????????????????????????????????????????????????????????????????????????????????????????????????????????????????????????????????????????????????????????????????????????????????????????????????????????????????????????????????????????????????????????????????????????????0??0?0???????0000?00??????????0?1???????????1?????100??????????0???0???0???????000?0??????1??????0?10????????????10???0??????00???1?00???0?????0????????????????0???0????????0????00????0?????1???????000???0??????1000??1?????????????0?10?00?0????????00??0?00??0??0?????????0??1????0??1???0??????0?0?010?????????0??????????10????????0???0?????0?????0?????0?001???10??1??000????????????????????????0??1??00?????????????????????????0??0?????????????0??0????00???????????????0????011?????0????????????0?????0??????????????????0????0????0?????????????????????????????0?00?????????0??0?0?????????????????0???????0??????????????????????0???000?1????????????????????0?????????????????1???????????????????0?0??0???0????????????????0101?????????????????????0????????????????0000????????????????????01000?0??00?00????0???00???000?????0??00?0??????0000?000??010????001????????10??????0011???0???0??1??0?????????????00?0??????????10?????0???0011??01??????0???????0????????0????????0?????????00???0??????000???00???0?0?00???????????????????????????????0??001???0?00?????????????????????00??????????????????00??????????0??????????????????0?1????????????????00000?0?0??????????01????????????????????????000??????????00?0?????????00???0?????????????????????0?1????0??0????0?????????
Iteravis                    1010?1??01?0????0?????????11????101?0??????00??????1???????????????????????????????????????????????????????????????????????????????????????????????????0?11010?11?????00?0???????0?????????????????1????????????????????????10??????????????????????0??0??101??????001?1??1000?1??0?????0???????0?011011?11110????010111101001??11?0??????1??01??11?11??0???1??1?????????????????01????11110?0?0110???100?0?10?11????0111?01?10?1010001?0?0?01???1????1??1????0????10????11?????1?????????1111?0?????1??1????00??111100?00???11?1?01???1????????0?0?????1?????0?1?11?0?????????????1??????????000?11????10???????0100?????????1?????1???0??1100?0????????????????0???????1??001??01????0?1??????0????????1???0000?0?????1???101??????????????0???????1?1????0???????1???????0??1?????0???1?0??????????????????00??????0????0?0?0??1??101???????0????1????1???0??0???????????????0??1?????????????????????0??0??????????????????1?010101???1??0?????0???????0????????0???????????0??0?????0??0????????0?????????0????1??????0?????1???????????0??1?????????0??????????10?????11???1????01??????1????1??????0????????????????????????1?????????0??1???????0????0????0???????????????????1??????????????????????????????????????????0??????????????????0????0?????0????????????????????????00???1??????????????????????????????????1???1??0??1?000?1??????0????????0????0?????????0???????????????1???????????01???????????????11?????????00??0?????1??01???????????????0???????????1?11?0????????0?????1?????????1?????????1???????????1??????0?????????????1???0?1??100??????0?00??????????????????1?????????????????????????????????????11??1??0???1????????????????????????????????????????????0???????0????01???????0??0???????????????????????????0?0??????1???111?????????????1????????????????00??????????????????????0?????????????????????????
Jianchangosaurus            ?00?1??101?0????????010??111??0011011???010??????0?00??11???0????????????????????????0??????????????????????????????????????????????????????????????0????10000010?100?0??1???????0???????????????0????????1?0???????????????0?????1????????????????????0??1?1??10??10??10?100???1?1??0????1?1?0?00???0?????1101???0110??????1??????0???????011??????????????????????0??0???0??0?0???????1?10?0?001?0?010?1??00?10??1?001?????0??0?10001?101??1?0?1???1???????0???????????????????????????????????????????????????????????????1??????00?????0??????000??0?????0?0??????01??????0??????????????0??????????10???0????0?00????100??00?????????0???????11??????????1?0??????????0??????1?00?00???????????1?1??????0?0??0??10??0????0?????1??????????0??????00????????????1???????0????????0???1?0?????????0??0?1???00??0????1??????????1???00???0???????11??????????000????10??????????0???????1?????????????1?0??????????00????????1?0??????0?1????0?1?0????????0???0?????????
?????????0??1?????????00?????????????0????1???????0??????????????????0???????????0?????????11???0???????????????????0????1?????????????1????0???0????00??1?0?0?0??????0?????????????????0????????????1??1???0??0??????????????1?0?????????????????????????????1???????????0????0??0??0???????????1???????0????00?????????????????111?????????0????????1??????0???0????????????????????????00?????????0????????1?????????????????????0???????????????????????????00???????00?????1????????????0???00????0????????01??????????11?????????0????????0?0?????????????????????????????0???0???0000??0?????0???0????????????????????????1???????????????????????1?????0?????????1?????????????????????????????????????????????????????????????????????????????????????????????00????????????????????????????????????????0??????????????????????????????????????11?????????0????0??
Jianianhualong              01??????????????????01?1??????00010010000??0?????????100?00010?11??????0??00?0??00??????0?0?????????????????????????????????????????????????????????0?00?00000010?00??00?0010??1011?????0?000????0?1?0????????????000???????10??????????????????0???00?0?0?110?00??00?????1????0000?????0?????0?0001??11?1??10????010101110110??10??01?1??1011???????1??????????1101??????1??0??0?0?1???10?????0????????1??????????1?????????000??10111?0001??????????????????????????????????????????????00111?0?????0?10?11?000011??????1?111?1?1?10?????00?????000??0??1?00?01?10?001??????1??????????0????????????????1??0??????0???00????0?0??????0??000?0???1?00??????????????0????1?0??1???1?00?000??????00????1??1???000??00?????0?1??00??????????????0??????1????000??1????1???????0????????0???11???0?????01?????0??10??0?0?0????1?1???????11????????0?0?????????0?0???0????1?????????????????????????00????0000??????????0?0????????????00????01??0???1?0?0?????000????????????????????????0??????0????0??0?0??00???0????????????????????0??????????????????????0??????????1??????????0?0???1???????????1?????????1???0??0?0?????????0??01?0?0???????0????????????0???????????????????????????0???0??????????1???????????????????????????????????????????0??????????????????????????????0????00???1???1??????????????????????????????????????????0??0?????0?0???00???0?????????????0???00????????????????????0???????????0?????00??????00???10?00???????001????0??????????0?????11??????????1??01??????0??01???0???????????????????????????????????????????????00??00?0?00?0??1??011???0???????????????????????????????????0?????????0???????????????0????????????????????????????0?????????0?????????????????1?0??????????????0???????????????1??????????????????01??0?0????0?????????0???????10???000????????????????????????????????1???????????????0??
Jinfengopteryx              1100???1?000?01?0?00010????1??0?10000??00100??0?0???1?0?????0??1?????1?0?????0010?0????0000??10???0?????????????????????0???????????????????????????00?01?000011??000????0????????1?1?????????0??0??????????????????????????0?????0????????1????01??01?0?011110011?0?0????1?0?0000?0?0??00????0?0101?011?101101????1010111?110??11?0???0??1?1??????????????????11111????1?1?10??000?1?1010??????????????????1??1??????01?????00?10????????????????????????????0??????????01???????0??????????1??????????11???0??????????????11??1????00???????????000???1?1?0?????1??0????????1?????????100??????????????0???????????????????0000?????????00???????10??????????????????????0??1???1??0?001????????????1????0?0???????????0???????????????????0???????1??????0??1?????????????1???????0????????????????????????????????0????1?0?0????011??????????????????????101????????????????0?????????0???1?????????0??????????000?????????0????00??0??????001???0?????00??????????????????????0??????????????0????????????????????????0???????0????1?????????????????0????????????0????0?1??0????010??????????1??????0??????0??????????????0??????????1????0???????????????????????????????????????????????????????????????????????????????????????????????????0??????????????????????????????0??0?????????????????????????????????????????0??????0??????????????????????0?0????????????????????0?????????????0???????????????1???1??????0???00???0??00????????????????????0??????????????????????1??1???????1??01????1????????????????????????????????????????????????00?????00?0?0?????????????????????????????????????????????????????????????1?????????????????????????????????????0?????????????????????????????????????????????????????????????????????????????????????????????????????0???????100???0?????????????????????????????1???1??????????0????0??
Jixiangornis                1?01?0?1?1?0?0??0?????????11????1?0??????1000????1??????????????1???????????????????????????????????????????????????????????????????????????????????00?1???1?????????11???10????????????????????????????????????????????????10??????????????????1??????????????011?0?0???01?00011?0??10?00????0?0?01?011???110????11010110?011??10?0?1????10011?1?00011????0????1??10????????????00???????????????????????????0??????????????0????????????????????????????????????????????????????????????111?0???0??0?011?0?00????1?01?1?1??????????0????????????0???????1?????0??1?00????????????1??????????????10?????0?????????10?????????00???????????0?00?0????????????????0???????1????1??01?0??001??????0????????????0?0????????0???0??1?????????????????????1????0?0???????????????0????????0????????????????????????00??????0????1?0?0?????11??????????????????????10???????????????????????????????????????????????????????0?????????????00?0?????1?????0?0?????0???????????????????????0??????????????????????????????????????????????????????????????????????0????????????0????1????1????010?????????????????0?????????????????????0???????????????1????????????0???????????????1??????????????????????????????????????????????????????????????????????0??????????????????????????????????????????????????????????????????????????????????0????????????????????????0???????????????????????????????????????????????????????????10?????????110?????????????????????????????????????????????1?????????????0?????????????????????????????????????????????????????????????1????????1???0?????????????????0????????????????????????????????????????????????????????????0??????????????????????????????????????????????????????????????????????????????????????????????????????????111100000??????010????0??01?????????????????????????????1??????????0????0??
Khaan                       011100?011010???10??111?111011011?000000010000101000110110010?11100?00000000?10100?100?0000?01011????0?000000???1???????1?0??????????0????????????101??1??11?????????11110100??0000?1???11101001?0?110?1111?0111??1000?10?10101?1?01???0??00000?11??01?0001110000?1000010?1?0000?00?000010???00?0000?011?1011010??0101010?0110??11?00001??110100?1??011???10?010????0????????????????0?011100000010??0000???00010???0001???10??000110000010?0110?10001???10??00??0?1?1?0?01????01?011?11??0010000?0?1?0011?0110?101100000010????????00101??11????1000?0?0?1?00?000100001?????01???10??0??00??0?????0?1?010?0?0??010000??01000000?10?00000??0000?0?11????10??00??00??0?1011?0?010?01?0010?1??????00?????????0?000??00?0??00???100???11???????001?????01?0?10?0??1????1???????01?01?00?0?1?11???0??0??0000???0?100??0?0000???11000001?0010?????0???00?10???000100000??????????????0?00???0??0???0?0?????00011??10???????0???????01001001??00??00100?10???0???00??????????????????????00???????0?????0??001??00???????01?0?1?000???1110?10?1???????????0?????00?0???0????1?????1?01?0?0??010?????1????1??????0??10??0????0?0?0?????0??0??1100???0??0?????011?0??0????0????1??0001???00???1??0???0?0?1??????110???????????0?????????????????????????1???0??0??11???0?????0??0??1???????0?011000??1110?1?1111111?????????????????????100?0??0??0?0??????????0????0?0?000?00????1???01???000??1??0??0?????1111010101010?0110?00000??????00???0??00????01?000?0?????0??0????000???00????00???010?0???1??10??0110?00?1????0??????0??????????00??????0????????????????00000?1100010?00??1???????????011???0?????????1??????0??0?????0??100??0?0??01??00?????100??0??0??10???????00???0??000??0???????????00?????0?1?????0?????????010???1??0??????????01?0????0???????1???0000??00?111000000???010010001000?1??0??0??????????????????0??0??10??0?0???00???000?
Lagerpeton                  ???????????????????????????????????????????????????????????????????????????????????????????????????????????????????????????????????????????????????????????????????????????????????????????????????????????????????????????????0???0?0?0???01????????????0????????????????????????????????????????????????????????????????????????????????????????????00??00000????????0??0???000??0???00000101100000000000000000?00000100000000001100000?00000000001?0??000000??0000000000?0010000??010000010000?0???0011?0100?1000000?0010????????????0???????00?????????1?0?01??????0????????0??0??????????00?0?00?1?0?????00????????0?0????????00???????000????0?0?????0?????0???????1????0??0????0???1?????00??????0???1?0???0?00??????????????????????????????0??????????????0000000???????????????00??????????????0????????????0??11?0??0??00????0????????????????0???????????????????????0????00?????????????0??????????????????????????????????00?0?0?0????00??????????????0?????????????????????????????????????????????????0?????????????00????????????????????????????????0???????????????????????0????0??1???0??0??????????????????????????????????????????????????????????????????????????????????0?????????????????????????????????????????????????0??0????????????0????????????1???????????????????????????????????????????????????????????????????????0??????????????????????????????00??0?????????????????1??????????????????????????????????????????????????????????????????????????1?????????0???????????????????????????????????????????????????????????????????????????????????????????????????????????????????????????????????????????0??????????????????????????????????????????????????????????????????????????0????????????????????????????????00???????????????00000000????????????0???????????????????????????????????????????????????0??
Lewisuchus                  ????????????????????00?1????0000?100??0?0??0????????????????????01??100??????????????00?00010??0?????0??000100?00????01?0?00?10??????0????????0?????????10????000?1?0????????????????????????????0???0??00100000???0?0?0??1??0?????0???0???1????????????100?000100?10??0?????????????????????????????????????????????????????????????????????????????????????????????1????????????????????????????????????????????????????????????????????????????????????????0?0?00??001??00????????????????????????????????????????????????????????????0?11??????????1??01??????????????????0?????????00?????????0??????0??00???????0??????????????????????????1?????10???????????????1??????0????????????????????????????1??????????????0??????0??1?????0???0?0?????0???0????11?0??????11?????0????1??????????0??1???0??0??????0??0??????1??????????????0???0???0???????0??????????00??00???1??0???????????1?0?????0????0???0???????????????0???????????????????????0????????????????????????????0?001????????????0???00???????????????1???????????????????????????0????????????????????????????????????0?????????????????????0??0?0?00??0??????1??????????0?????????10????????????????0???????0????????????0?1?0?0??????????????????????????0??0??????????????????????????00?0?110??????????????????????0???????????????????????00????????????0?0??????0???????????????000???0????????????????????0?00?????????0?0????????????0???????0????????????????????????????0??????????????????????????????????0?????0?????1????????1??0??????????????????????????0????????????????????000????1????????0?????????????????????????????????????????10?????0???0?????????????00?????????????????0??????????????0?0?????????????????????????????????????????????????1?????????????????????????????????????????????????????????????????????????????????????????????????????????
Liliensternus               10??????????????????0??1???????00?00?010?????????????????0?????1?10??????0????????0?0????0?0????0?0???0?0???00???????0??0?????????????????????1?1???00?0?00000000?0100000?00????0??0????0?0?0????00??????????0010?000?000??0?1?01001?000??10?000??10??0???1100010?01?0000?0??000001?00001000000?0000???1????10?1?????10?????????????????0?1001????????1?00000??000000??001?0000?0?001???111111100100100?00?000?10?1010010?0?00100010100?10100100011010???00??000?0?10010100?1?1001?00111???0?1000001?0000000110?????100?01?0??????????????????1?00????????1??0?10??00??0??0?0?1?1??0?????0????10?0?00??????0??01?00???0?0??????0??0?0???0????00????0?????????????0????0??1????1??00?????????????0???0?1?0??0??0???0??0??????????00?1???????????????0??????????01??11?0001100?????????111?111????????1?????????????????????0??1?0??0??1??0?????1??????????0????????00?????????001?0?????0?0?0??????????1????1???0???0000??????00000??????10?01??0?????1????0?????0?????????????0???0??0??????0??????????????????????????????????????????????????0?0???????????0???????0?????0??????????0???11??0????1??????0??????0????????0?????????????????????????????1??????????????1???0??????????1?????????????????????????????????????????????????????1?????0??0???????????0?????????1???0??????0?????????????????????????0?0?????0??1010?0???0??????????????????0???????????????????????????????10??0????????0000????1?????????????????????00??0?????????????????????????????1?????????????0????0????????01?1??1??????0????????????????????????????????????????????????????000??????????0???????????????????????????0?????????????????????????00???0??0???????????????????1?????????????????????????????????????????????????????????????1???????????????????0?????00???????????????10000000?????????????????????????????0?0100????0???????????????????????????
Limusaurus                  0010?0?101?00???0???010110110?001?0010000100000000??0000?0?1010101?0100????????10???0??0?0000???0?0????0???0??????????????????????????????????1?????00?1??11?????????01??010??00?0??????1?0?0????0?1?0?00?1?0?001?00100?0??00111?01??0?0??10?1??00??0???000110?101?10??10?10???00?0??1001000??0??000???0???110?0?????0???0?01011000000??0010?01??00001???0??????000001?0?????0010??0?0??111?1010010??001010?001101111?011?001?0?0010?00??01???00010???10?0???10?0????1????0?????0?0?1?????00110?0?0??00?11?0?11?1?11??0?0?11????????0???????0?????00????0?0?00?10?00??100????00??01??????0????1?0????0??10?0?01???0?0???000??1???0???0?????10?0?0?00?????0?100??10??1??1?1????10??0??0??0?????1????????01????0?0????????00????00???1??????????0??????0?0??0????1????1???????0??0?????0??01?1?1???????0????0??0?0??????01?????000??1???0???????1???????????0?10?000?????????????101?0?0????0????000???????00????0??????0????????1?01?0???0??1?0?0?0?10????0?00???0???????????????0???01??????1?0??????0?0??0????????0001?????????11??1???????????????????0?1??????0???11???0?1????0?0????0?????0???????????????0?????????0???0??01??0????0?????000???????10???1????????????01??1???0???1??0?????0??????1???1??????0????0???????????????????0?????0???1??????????0?????0??1??1?0?????0??0?0??????????????????????????????00?0????11??????0??????????????????????0?00??00????????00???000????????????0?????????????????0?0?00010??????????000??0????0?010??????????0????0???00??????0?????1??0???11??0??011??0????0????????????????????????0???01?00010????????00??01?1100?00?????????????????0???????????????00???0????0????????1????00??0?1???1?1?????0?????????0????????0???????????0???????????0???0????1?1????????????????0001?????????????????????????????11?????????0?????????1???000?100??00??0?????0???????????????????????010?0?001??00????0??
Mahakala                    ???????????????????????????????????????????????????????????????????????00?00?????0????????????????1??????????0?01????01111?????????01???????????????????1???0?1????????????????????????????????????1????1?1??????????????????????????????????0????????????1?1???????????????????????????1????10?0?0??01???0????????????????????????0???????1?1????????1??00??1??1111???00?00?0??0?0?1??01110000?0??0?010001?10?101100???????????????????????11?001010????????0?????1???0?11??0????011???1??011001?0??0101??0???0?????1?11??0??????????0???????????????0?????????1???????????????????????0??????????0???01????????10?????0????0??????0??0??????0?01?10??01??00????????????1??????????????????????0???????????????????1?????????????????????????????0?????????????????1????????????????????1?????????????????????????????????????01?0?0????????????0????????????????????????????????????????????????1?0??????????????????????????1????????0??00??01????0?0?????0??????????????????????????????????????????????????????????????????????????1?????????????0???????????????????????0????0??????????0???????????????????????????0??????????0??????????000100???1????1???????????????????????1?????????10?????????????00???????1???????0???????1??????????????0????????????????????????????????????????????????????????????????????????????????????????????????????????????????????????????????????????0??????0???????????????1????????????01?????????????????????????????????????????????????1????????0????????????????????????0??????????????????????????????????00???????0?0???????????????????0???????????????????????????????????????0??0????1?0????????????????1????????????????100???????????????0???????????????????????????????????????????????????00???????????????????11100000??????????11?00??0?????????00???????????????????????????0110????00?
Marasuchus                  ??????????????????????????????????????????????????????????????????????????????????????????????????????????????????00?00????0?00000?????0?????????????????0????000?0?0????????????????????????????0?0?0000?000?000?0000??001??0000000?00000?10????????????0????????????????????????????????????????????????????????????????????????????????????????????00??00000000000??00?00?00?0?000??00000111100?00000000000?00?000001??0000000011000?000001000110000?0000000?0?00?000100?000000000?0000000100000000001100100?0?00?00??11?????????????0?????1?0??????????000?00??1???0????????0??0????????1?00?0?00?0?0?????00?00?????0?0???????000???????0?0??????0?????0??????????0??1????0?????????0?1?????00??????0??01?0??00?00?????0???????0?????0??????????0?????????0???00000000????????????00?001?0????????????????????????0??00????0??00????0?????1?????????????????1?0??????????????0????0??0????????0?0???????????0??0?????????0??????????00?0?0???????0???????0????????????????????????????????0?????????????????????????????????????0?0?????????0??????0?????0?0??????0???0????????????0??00?00????0??1??????0???????????????????0??????????????????????00?????0?0????????????????????0???0?0???0?????0???????????????????????????????????????????0??000???????????10??0???0???1???????????????????????????????????????????????????????????????????????0??????????????????????????????00?10??????????00?????0????????0????????????????0??????????1???????????????????????????????????001?????????0???????????0???????????0???????????????????????????????????????????000?????????????????????????????????????????????????????????????????????0????????????????1??????????????????????????????????0??????????????????????0????????????????????????????????00???????????????00000000????????????0???????????????????????????????????????????????????0??
Majungasaurus               1000000100110001010010000001001100?011001001111100001111111?1010110110001010?01111111001011000000?0?10?10000011000000011000?010000??0000??00011000010000100000000?0010101000?10010100001100000110010000111100101101000100111001100111100001101010010?00010010001010100010?100?10001001001100000?0010???00??00000??00?0??0?00?00000000?0?001?????????011?0010010000000100010000000?00100?11111010010000110000000100111???????????????????????01?0010001??000?011110010?1000001100111111111?00??000001000010001100????010001?1????????0?00?1?01010?00?000001000???01000?0??0000?011110000000101110?0?100??1000?0010?0?0000000??1000?1011000001?00?00001?00?0?110101000?00?1?00??100000?0??01?1?0?00?001011100010?00??00?000011??0?0?011?00?0?00001110000011?000?011?111?????00?101?110?01111??0000000000??0?00?0??0?00000?00000000001?000????000?010101?00???010?0?01??000100???0100000000100011010100000??1111?1?000000000000101100?00???1??01?001000100??011000?111
??????????000?001111000??0?0?00??11011011111101?1011???10000?010??1110?0?000000?00?010?1??000?0001?110111??000001000100111?1001010?1111101?010111011100011110110000?0000???0?0?00110?100001?1000???101001??10000???1??00000?1000???10?0100????111?01??01?????0000?00000100010101010?001??1100?00??0?11?01001001000?0?00????00??00???????0??111111111001101000000000?00????00??0????00????0001100?00?1??100110?10100?110?0??11?0011011000010???00000000000??0?????0?000???0???0?01100000010?0?0?000000000?0?00?01??0000100?01?111?0011010001?1?000?0??000000001?01001?00010?110011?111?1??00?001000000000?01?00?0?0010???0001???010?001001?0010?0?0?011?10?00??0?11100?0???0?????110?00??0??00??0????000?110?000??0?00???????0?0101110?0?1??????????00?0?00011000110011001?0??00??00??0??0?????????1101?110000001?00000?1000?00000?11100?0???001000100?01?0?1001?00010000?00?00?0??
Masiakasaurus               ??0?????00?????????101?1???00010?000?0000??0??????????0????????????????010000???00?????00000????0???110????????00?????11?000?1?????0?0?1????????????0000100000000?00011000?0????10?0???01????????010?001111001?11?1010100101?0?1?01111?00??0?0?1??100???0???100001110??00?100?10000??1000100???????????????????????????????????????????????001????????1?0000010000000110000??0000?0001??1?1?1010?1??000???0000?10?11100110000000?0?0?010101011000100011010010101100101100000?110011011111??0?110000?0?0010001?10??????0????1????????0???00??0???0?????10??0??0?10?????0????00?1?????0????0000?0001?10?0?1010??01?00???0?1??0?1?01110??00??????00010010?1???100110??0?00???01?????0??????1?11?1?00?000?1010?01??000??00???0?1??0?0?01??0??0????00?0??0??01??1??0???111?101100?????000?011011?01?00?1????000???????0?????1??0???000?1001??0??00?10?0??1?000??????0??10???0???0??01?0??0000?100??10000?000?????0?1????000000?0??????0??????10011??0?0?010????1??00?00??0????????00???1?01???0????0?????1100?00010101??1001???0??1???1???1010?0??0000??????10???100???0001111001????00?01?01????0???????1?1111011??1?0?1????0?10110001000??????????0????????10?0????000?0??01?01??1???0???1???0000??01?00010?0???0???1??0?0?????????0??0?0??000????0??11??11?01?01?0?00?1?01??011???0000??0?10?????????0???????0???01?11010101??100?????00???????????0????00??????01???????0?????100?0?00??11?????????0?1011??0010?????000??????????????????????????0???1?????000?????000??01??????0?01??0000?0??011?1???011?10????01???????001?0??011??001?0001?1?10??00??0???000?00?000?00???????0??0?00?0???0?0????????011??100010?00?????????00????010?0?????0?0?0?1??????1?0??0??0????0?0??1??0?0?????????????0??100000???1??????????0?????00010????????0?0?0??000?0???0??0?????????001??11100000??????????00???00??00?0??0???001000000?0??0??0?0?????0010?0??00?0??
Megalosaurus                ?????????????????????1?0??????00?001?0?????0????????????????????011?????????????????????????????????????????????????????????????????????????????????000000000?000?001??000???????0????????00??0??100???????????1??1?0????????0?001010??00?00?00???1???0??11110010?010??0??00??00001??0001010??0???????????????????????????????????????????????????????1?100?010?0???0110??0?0?100??0?0?01?11?1?001000011010010?10?101001100??011??11?010?11?0110010??111000?11????????????????1??1?????????0???0000???0?11???????????????????????????????0?0???????0???0??0???????????0??????0101????????0?01????0??????1??0???0100???0????????00?0?0??????????????1???????0???0?????0????1?????0??0??0???????????????1?00?????0?????????0????0???0???0????????1??10???00?00???????????1?000?????1???01?11???????????0??0?????????0?0???????0?0???0??00????11?1????????1??????????????0???????????????????0?????1??101?????????????????0100????1????????1?0?1??0?0?000?????1??0?0?1??????????0????00??01?0??0????????0?????????1??????????????0????????????????0?1?????????1???0???????0?00??????0????0???????1?????????????????0??0???????????????1?0??????????????????????0?????0???000?????????????1??0??0?????????1?????0????0?0000?0?0?????0011????1??11001?00??0??1???0??0?00????????1???????0??0?00?0???????0???????0??????????001???0???????0????????????????????????1????0?????????????????????1?????????0??000??????????0????????0????????????????????????????????????????????0???0???00?????0??0?00???1???01????????0???????????0001???????0??01????0??????????????????0000?????????0??0????0???0??0????????????01?011????????????????????1?0??0??1?0??????000?000?????0???0?1?0????????????????????0???????????0??????????0????????????????????1?????01????????0??????????????11000000????????????0???0??0??????????????????????0????????????????????????
Megaraptor                  ?00000?1?0?0?0010?00110101010000?0100?10000???01000????????????????????11??0?????0?????????????????????????????0????00??0????1?0????????????????????????00??00000?0?0????????????????????????????1???????????10110100110001??0?0?00110??0??????1???????0?0??10010??100010011000???0??000?010?00?00?1?01101010011000110001?00101111110100111001????????????1???0????001?0???0??101??1?0???????????????????????????????101???1000???????????????1???001??????1???1?0?????0?00???????????????00??0001??????01100?10???1???0?????????????00?0?1????0??01??10?1??0????1???0?????0?100??????00?0?0???????????0?0?????????000000?????00010????1???0??0??1??????01???01?0????1?0???0??????000??101?1000?0?00???????0?0?0????????00?????0??0?1??????1???0?0???100??00??????????????1000?0????????1?1??????????0??0?0???00??10???01??1?10??0??000????01??0?10?1??0??00100??0???1?0??????1100?1??????0???????????1?0??????????????????????100?000???????0???11?0??0?0?0000?0??????????????01000??00??1?????0?01???0????????00??1?0?????00???1???????????001?0110?????00????11???1????00???000????0??0??????????01????????01??10??????0??1??00?1???0?00????????1?????????0???????1?0?0???????00??????0???????10???????01????????1?0?1???????1?00????1???????????0???????00?0????1???0?01010??????????????0??????????????????????????1??????00??????00?00?????????????????0??0?1??????????1??01??????1????????????1?????????????0?0????????????00??????00????????0?????????????0??0?0?00??1???00???????00??????0?0?1?0????????????????00?????????10????0?0???100???0???00?????0000???0???????0?00?????1?0?????0??0?????????1?1?0????1?????1??????01?1?0?????????1??111??1?1?0???00?????0??00????????????????????????????0??????????????0?00?10??????????0????0??0????0????????0000?????????????0?00????10???00??0??????????????????????????????????????????????0??
Mei                         0?1010?100?0??100?0???0?1011??000111?0?001?0000?11?0110000?01111110?11?000?0?0010001??00?????1001????10110100?0?????????0???????????????????????????00?0?0000011???00?1000????01?11??????00?1????0???0????1?01010?1000?11??010??1?000??????1010??11100?0001111?01??000010?1?00?0??0??0??1?1???0?000??011????101???01??01?1??????10?0??????10????????011??10001?011010??11?1??0??00001?1?10100000000???1?011?1?0101????01??????0?00?0111?0001??1001010????1?0?0?0???1??11?0???0?????111???1?01100?11?????11?01?011??110?11?1?????????1?01???1????????0?0?1?1?0???1??00??1??????11??11????10??????????????10?0?????100?01????0?0?00?0?0??01?0?000?1??1????????00???0????1??1????1??01??0??????????0?????????????1?????????0?????0?????????????00??????1?????0?0??1????1?????1?01?0?????0???1??????????0????1?0?1??1?????0??????0001???0110???????0????????????1101??0???1????????00??0???0??1???????????0??011???0????00???1???00000??????0?0010??0????0?????000??0??????????????1???00?????????1??????000????????????1??????0?????1?01???1??0???00???????0?0?1???????????????0?01?0?0???10?????????????????0???????????0???1??0???0?1?110??01??000001001010???01?0??????0?????1??1????????????0??????????????00?00???1?0?????????????????10????????????1????????0????????00??0??????0??0?0????1????????????????????????00???0????0????0????????????????????????0?0?????????????00?????0??1????????????0????????????1??0?1?00???0????????010??0????11?00???????????????0?1???0?????0?????1??11??1????00011???1??????0?????0?????????????0?????0????????0?????000?11?000000001?0?1?0?0????????0?0????0?????????????0?1??00????0??0????1?00??1?01???00????????????10????????????0???????0???????????0????????1?0??????????????0?????????????????????????????????10?11000????0?11000000??00100010??????0???0??0?0??????????????????????1???????0?00????0??
Meleagris                   1111?1??01100???00?????0?11010111?001011010000001001?????0????????0????010001101100???00?000?10?1?1?0110??1?10011???01??1101100?????????01100?11????00?1??11???????????100???1?0?0??1100?00??100?0111010001??1000100000110101110110111101?0?????110101?1?010111011100101?0101011100011100010110?0101?011?11110100?01?1110010?1???1?0??????1???111101111?01?011?11????001??010?0?011????1111000?10101??00????00111100?1010?010?1?111000100001011101000111?110000001010??1?110?0??11????1??0111000011??11011?0?101?11110?0011011111001???1?0?11??0??0????1101??0000?110?10??10?01???11??101?????10??01?0?01010010??11110??0??0?010????0??001?1100?0?1?????????0????0?????0?1???011001??????11?1????0?0????1??11??01?01????0??11101?????1??110??0???????0?10?0?0?1?11??1?0?1110?0????0?001?01?010?01??10??0?0??11??10?00?0??000?0001?10?110?????0??000?????110?110?00???0????????????011000??0??????????????0111???1?????1??11????1111110?0111?01??0??010?????011??001?110011011??11??0????????0?000??0?0?1??0????????01?0???001?11?101?11?1?11000010?0??????0?111???0??11???0?11???111??010011??0??1110???000??10000????0?0?1?????10??00?110?1?00111111???11?0?0?11?0?0????1??01?0?00??????0???????0??00??1100?00?0???00???01???????????????01?????1??10?0???1???01?0??0??0??1?01????0???100???1??11101111111?????????10?????????01111???11010000?01111??00?????1?1???00?1?????00001?000??1??????11?0??????0111??????????1?011111101?????110101?1??1?000???????0??11???1?1??0??????1000?01?????????????01?1?110??1??0?????01????????01?0????0?00?????0???????????011?11?1?0???00?010??????1??0?????1100????110???????????0???????????0????01??1????11????10??0???01??????0???00??000??0???????????10??????0??001111001?1?1?1?1?????10??????0???0??0????100????10?01111???0??111111111???1000101??00??01??00000???????????????0???0??1?????????11???0101
Microraptor                 100100?10000001?0?001101?000??00??0010?00000000?00?0?10100?11001110?1?????00?????????0???????????0?1?1?000110???????????????????????????????????????00?0?00000010?000?1001101??1001?????0?0?0????0?????????????10?100??????01??0010???00???0010?11?10??00010110011100??1??1?00011000000000???00?01000011?111101???010101101110??11?01110??11?1101000011????001?111110?????1??10?000010101010000000000110011?001?11?10?11??0100000010111?0001?01011010?0??1???000???1???0?01??0??1?01111?1110100001101000110011010011001110101111111110?11??0????0?010??01?1?01?01?10?001??????10???1??0??001??00???0?0?010?0?00??10000??000101001?001???1?00000?1?1110???0?0???000??00??11????00?01?00?001??????00????1????0?111??00?0??00??0000????1???????000???0?01?0????0??0????1???????10?10??0?0???11???0????000?0?1?0?011??????00??0110?01?10?111???0???0???0?????011111?00?????0????????00?0??????00????00?????0?0?1?100???0010??1???0010?1000?0000001?0?1?0?0???01000??0???0???????????1??0??0?0???000???0??000???0???00???1?0????00????1?00???1???00??0?????????00?0???0???110????11?0??????0100????1????1?0????0??10??0??0?0?????????00?1?0101?01?0010?01001010?0?00?00?????0???0???0??0???1??01??0??0???????1?0????00?????0??????????0??????1???????????0??0?0??0??0?0???????????01????0??0?????01???1?????????????0???????????????000?00??0??000??????????0????0?0?000?10????????00???0???????0??????0?100?0???1?0???11?0??000?0?00??00?1?10?110??0?1?000??????????0????0?1?0000????00??0010101??1??10??1110?0??????00????0?0??0?????????????0?00???0?0???0??0?001010000001010?10?0??00???????0??????0?????????????1?0???1?????0?0??????01??1?010?00?????????????10????????0???0??000?????0???0????00???0???1?0?????????????00???0?0????????00????????????1????10?11000??????11?000000?00???010???00111???????0?0????????????????1???1?????????000???001
Monolophosaurus             100000010000100?0100?1001011000010010000011011100000101101100110111?100010?0?10001010000101?000100000?00100001?00??1111?1???010?10???0?????1???????10000000000000?0000000001???100110?010000100111?01001111100011?1?0?01001??01001010000000001010010??0?00????????????????????????????????????????????????????????????????????????????????????????????1?0000????????0110?1??0??????0?1?0111111100100101100?00001001010011?00000100100000?0?0??????????????????????????????????????????????????????????????????????????????????????????0??0?00??00??0100000???0?1?0??1?00????0?????1?????0000?1???????0??100??0?00?????0??000?0??0?0?0000??0???????0????11?0?10??????0???1?00???0?????0?????1??????????1????0?????000?00000?1??0?????1????0??100?????0?????0011?1??1???????00?1?10?01?0?0?11???00010?0???0??1?0??0?1000??????01??000?0??????100?010011??????0????0?????00?0????010?000?????1???0?00????0?0100?1000??0000?1???000?????????0??????0?100??00?????????????????????0???00?0?1001??1???0101?0?0??00????00????????00????110?????0??????0???????????????0??????1???0????0???0????0011??1?????1????????????1??0?00000??1?????1????0?????????????????0???????01??00??0????0??????1??0???000?0??????????0??0?0?0?00??0??????00??0?00?0??0????????0??00??0?0??0???0????010?????00??0?0??0???????0???????????0?000?1001???????00000??????????????????????00?00?0??00???????110?1?000??1????????000100?0000??????0?0??0?000???????????????????100?0??00000??00?0???????????0???0?????????0000??0???0011??00??????0??1?????00010?1???00?0???0?0?????0?0????0?0?????000??00???1????0????????????0???10??????????0?10?10?0??00?0?????000?0??0??0?0???11000???????????????000?000?????00?00000000?0?0???????1????????????1???100001??????????1?00??????????????????????????0?11000000??00?0?????????0????0??0?????000100???101???10?01?110??????????????
Neovenator                  101000?10000010?0100110010110?00?001101011100101?000????????????????????????????????????????????????????????????????????????????????????????1???????0000100?00000?011??00????????0???????????????1?1???111?1??0???11?0?0001??010000110?0??001001??10????00??10010??1??????11????????????????????????????????????????????????????????????????????????????000??00?0000?0?000001?????0010?01?1?10??0???001?0??01??1??11??0110?0000100100000?010011111001110?001?10100110110100???1??1?????????0??00010?0???10100?0?1?????0?0?10????????0???10?????00??0???0?????0?1??????00??00???01???0????0?0????00?000???00???01?00??00?0???????0????0??????000???111?????01?????0????????00???????0??1?0?1????????0??101??00???0???0?0?00????0???0?1?0?????00?0??????????001???????1?001?0??1?10????0???????0???????0100????0???????????00?0??0?0?0???????10??0????1??1???0????0??0???????????10000??111?1?????00???00?00?????????000??0?????00????????0??00??0?000????????000?0????????????10??10??010?10???1???0??00????????0????0?0??????0??????1110???????1???????????0?0?1?00???1?????????????????00?????????1????000?0??0???????????????????1????????????????????10?0?????1011110?0?1??1??????????00?0?????1??0??0???0????0110101??1?????0?110???101?0000011?????10??0??0?00????0??010???001?0?0?0??????????0???????0??????????001???????0???0????????????????????????1??????00?????0???0????????1?????????0?111????0???????0?????????????????????????????0????????011?????00??0?0??0??????????????01?00??1????1????????0?????????0?00???????10???0??0??0????????????00????000?00???????0??0?00?????0???????????????10??1??0??0????????????????0??????1?1???1??01??001?0???????00???????00??????????????0???????????0??????????0???1????1??????????100????11?0??????0????????????????????????00??????00????0??00????0?0??????????????0?1??????????????0??0?0??
Nqwebasaurus                ????????????????????01?1???010001?000?100??0??????????0?????1??????????01?01?001?00???????0?????????1????????????????1??0?0?????????1????????????????????1??00?01???0????????????????????????????0????????1??1?10?10000?1?10?01?1100?0?????1???????????0??1110010000?0000?110000001??0?010????0?0000?001?1?100110100100?1?0??0??00?10?????1000????????????????????????????????????????????????????????????????????????01?????0??????????????01100100010???0???01?????1?0?01??1??1101111?1?001000010010001100110??0?1100??11??????????11???1?1???0110??0???1?????0?10?0??0?????00???0????10?????0???0???0??????0???0?0?1?0?????001100?0????10?00?0????0???0?000??00???????1????1??11?0??0????????00?????????0?000???????????????0???1?????????????????0?0????????????1?????1?0?????????????1???1??????0????0???0???????00???1??00?????00????????????????????0001???????1??????????????????0?????0??????????0??????????????????0?000?000?????0?01??1???????010????????????????????1??0??0???????????????0?????????0???1?0??????????????1??0??????0????0?????00?0???1???????????????0????01??11???????1???11?1???0???????????0?????0?????10?0??????0???????1????0?????????0??0??????0???????????????0???????10???????0?1?????????????0?????1???????????0?????????00????????0??1?00??????????????0?????????????????????????????????0???00??0???????????????0????????0?????????????0??0?????01??????????????????1?????????0????????????0???????001???????0???????????????????0??0?????0?????10?11??1???01??1?00???1???????????00??????0?0???????????????00?????01???000?10?????0?0?????00?????????????0????????????????????00???????????0?0????????????????????????10???????????????00??????????????????????????0????????????????????????????????????????????????0????000??????????????0???????10???00??0??????????????????????????????????????00?0????0??
Ornitholestes               000100?000?0?0110?1111011110?00010010010010??00?00?001011?0101111100000?0????0100?010??0000000000100??001?000???0???01??0?0??10???0?1?????????1?1???0000000000000?0000000001?101100????11?001?1010???????????1110001000?101??0?011?0?0?000000001??110???00?1??????????????????00000000001010??????0??????????01?00010???1??????????????????000????????1?000???0?0100???0010?10??0?001?10111010100101011000?1100100111001??0100000010000010100???????010???0?0??0????????????????1??????????01?0?0?00000010101?0?????1?0??1?0????????00?010001?10???00?000?1??0?10???1000??1????0?11?????1000?10?1????0?010?0?0?0????0000000000?011011000??0??00?0?1110?0???000??000?0???1??0??10?0?0?0?00??0????0??0??1????0?000?00??0??00????0?????1?01?0??00??????0??0??00??01??1?1?????000??10?01?0001110?00????0?11??101?000?0???0?0????000000100100???00??0??001????0?0?????????0????????0?00?0???0??0???1?001?0?0?00000000???0000????0100????0????00?????011?0?0???0?000???????????????010?0?0?00?????0?0???1??00????0????0?????????10?10?010?????0??00000?00?00??0??0?0???????110??0????0???0??0?00????1?1??1???????????0?0??0?0?0?0?????00?00???0?00??000???00001?0??????00????0??0???0???????1??000?00000????1?0???0010000???0???????0?0????????0?????0???????0??000????0???0?????????????0??0?0?????0?1??0110100?????0????????1???0???00??0??????????????????0????0?0??00?0?1???????00???000?1?????????00?00000??00?????00???0?001??0???????0?????0??001100?????0?????0??????????0??00???????0??01?????1??0001??00?????????????0?00?10????00???00?0??0????0???????0?0???00000000???0????0????????0?0?0??0?????????????010??00????0?0???0???10?????00?????1??????????10????????00???0??????00011?1?0000?0?????0?1????????????????000??1??????????????????00????0???????????????0?11000000??00?0??????????0??????0?????00110?001?01???1????????????000????0??
Parahongshanornis           ?????????????????????????????????????????????????????????????????????????????????????????????????????????????????????????????????????????????????????????????????????????????????????????????????????????????????????????????0?????????????????????????????1??????????????1?1?????0?????0?????????01?011????1??????10??1?0110???????1?????1??011101011????????????????????????????????????????????????????????????????111?0??????????????????????????????????????????????1?????????????????111??????????11???????1?1??1???1?????????????????????0?0?????????????0?1???????????????????????????????1???????????????????????????0????????????11?0?0????????????????0???????1??101???1????0?1?????????????????????0????????????10???????????????????????1????????????????????????????????????????????????????????????????0????1??????????1?????????????????????????????????????????????????????????????????????????????????????????????0?00?????1??????????????????????
????????????????????????????????????????????????????????????????????????????????????????????????????????11???????????????????????????????1??????????????????????????????????1????????????????????????????1??????????????????????????????????????????????????????????????????????0???????????????????????????????????????????????????????????????????????????????????????????0???????????????0???????????????????????????????????????????????????????????11?????????1????????????0??????????????????????????????????1???????????????????????????????????????????????????????????????????????????????????????????????????????????????????????????????????????????????????????0??????????????????????????????????????????????????????????????????????????????????????????????????????????????????????????????????1???????10????0??00?????0???????????????????????1??????????0????0??
Patagonykus                 ?????????????????????????????????????????????????????????????????????????????????????????????????????????????????????????????????????????????????????????????????????????????????????????????????0???????????????????????1?????0???0?0?00????101??11??1????????????000000?11?00011?00?0110101010000??011??0??0100001????0????0?????????????00?????????1?10000?0???????00?0011??????0???01?10100????1000?01?0???????0?0111111010?00???0?0?????1?0?1001010010?0000??110110?0???01011?111111?10??00??0010?????????????????????1?????????1??1?1?????0?1???????1??????????????????0??1???????????1?0000?00??0???0?????100???????0?????0?0??????????00?1?0?1???????????????????????????0???????????01?????????????10?00???0??????????01??1???????????????1???00?????0?????1?????100?????????????1??????????????10????????????0?0??1?10????????0?????????????????????0???????????????????????11?0?1???????0?0????????????????????????0?00???????1??0??0??????????1??0?0??0?0??????????0???0??????????1??????????????????0??1?????????0???????1???1??01?0?1?0???10???0???0???1???????????????00???????????????11????????????????????????0??????????????00000????00???0??00?????1???0??????????????????????????????0??001?011????????????????????????????1???01????????????????0??????01?00???????????0??????????????????????????????????????0??0???????0???????????????????????????????????????1?????????????000????1?????????????????????10????????????01??0????????????????111?????????0???00??????010?1??????11???1?????????????????????????????????????0??????1??1??????????????0??????000?????0?????0???????0?????1????????????????????????????0?01????????1?0??1???1????0??????????????????????????0?????????01?????????????????????????????????????????????????????????????11?00000?????????1??????????????????0???????????????????????????0??????????
Patagopteryx                ?????????????????????????????????????????????????????????????0?????????????1?00???0???1??????1??1?1???11?????????????????????0????????????????????????????????????????0????????1?????0???0?0?????0????????????0?0?1000???????0?01?????000??0010?0?0??1???011111011100001001??000?000?1101010?10?00????1??????0??0?????1??000?1???0?0??????????111?????1?000???????????01???1000?0??0???111100000010?00001????00???10?0010?010?1?101101100??10?100100010??11???00?1?1???0?110????1?????????111000110??0?011?0?10??0?1??010?10???????????1????????0?????????1?????0??1????????????1??0???0??????10???1?????????101?111????0?10???0????????????110????????????0??????????????????1?1?????????1?0???000????????11??0000?0???????????????????0?0???????????0???????????????????1?????????????011?1????????????1?????????????????????0??1????1?????????????????1???????????????????????0?????????????????1???????????0?????????????00101?01?????1000????????????????????0???????????????????????????0???????????????????????????????0???????????0?000?0??????????????????1??????0?1?????????0????????????1?????????????????????????????????????????0??????????????????????????????????????????????????????????????????????0????????????????????????????1?????0???????0??0???????0???????????????????????????????????????????????????????0100?1????0????1????10????????????????????????????????????????????????????1????????0??????0??????????????????????????????????????????1?????????????1?10????????????????0??????????????00????????????????0???????????????????1???????1?????1??????????????0??????0???????10?????????????????????????????1??????0?0????????????????????????????000???????????????????????????0100101?????1?1?????????????0???????????0????????????????????11111100????????10??0?????1??????0?0?????????????0??????????????0?00????1??
Pelecanimimus               ?0?0?0?000???1110?0001?11010??0?110000?00000000????000010010101???1????01??1?0?????????0?00??10????????????????????????10?1?????????????????1???????0000110000?11??00??0?00???01?0?????????0?????0?0?0??1?1?1??10?00?0??0?1?101?0?00???00??1?????1?????????????1???1??????1??????????1?????0?00?1000?101?1?10110??0001011?0110??11?00001??100000000???????????????????????????????????????????????????????????????????????????????????????????????????????????????????????????????????????????????????????????????????????????00?????1???0???0????0?0???1????????????01?1????????????????0????????0????0?010????????000???????00?10???1???10????????????????????0??????????0??????1?00???1????????????1????0?1??????????0?????0??????????????????????1????0?0??1????????????0??00????0??????????????0????????100????????0??1?0??1???0?0????0?????????????????01??0????1?????????0??0??????0????????????0000?????????00???????0?????000??????????0??0?????0?0????????????????????10?0?????????????????0?????????????????????0????0?0????????????0??????????0??????0??????????10?0????????1011?????????1??????????????????????????0??1???01??????00????????????0????0????1??0??????????????0???0???????????10?????????????????????????????1???????????0????????????0??????0??1?0????????0?0????0?????????????1???????????????????00??????0??????????????????????0?0?????????????0??????0??1???????1????0???????????????????0?00?????00??????001??????00?????0???????????????????????????????0???????0?00110?0??????????????????????????????????????0????????1??????0010???0????1?0??00???????????0?0??????????????0?1??000???????????0?0???????????????????????????????????????0??????0??0??1??????????????????????????????????????????????????????????????????????000????0?????????0?11?0??10???00?01?????0????????????????????1???10?????????????????
Pengornis                   1010?0?10000??100?0???0??011??10101000???00000?1?0?0?101?0?01???1?????????????????????????0?0???1???????????????????????????????????????????????????0??0?1?000?11???0??0???????????????????????0?0????????????????1????????????????????00?????0?0???0??0??101?101??0?0?1??1?10111010101000001?0?01001011????1??????10?11?000?1?????0??????1???10?1?0111????????11??1?????????????11???????????????????????????????????1?1?0??10????????????????????????????????????????0???????????????????111?1???????111?0?1???1?1??1?001?????????????????????????????1?1???0?1?1??00???1????????0??0??0????????0????????0??0???11??????????10??????????01????0???????????0????0???????1??10????1??0?0?1??????00????1????1???00??0????0???000??????????????????????1?0?????????????????????????????????????????????????1?0??????????0????0??1???????1???????????????????????0??0??0?1?????????0??1??????0?????????????00?????????????????????10?100??0???????????????????0????????0??????????????00????????????????0??????????????1???????1?0???????????0??1??0???0?????0?????????????????11???1????0?0?????????????????0????????????????????????1??1??????0??1???????0????0????????????0?????????????????????????????????????????????????????????????1???????????0??0????1??0???????????????????0????????????????????????????????????????????01??1??1??100?0?0???1??0????????0?????????????0??????0???????????????????????????????????0?????01??????111??????????00???????????????????????????1?0??110?1????1??0?001????1???????????0??????????????????0?0?????????????????????000???0?0?1???0?0????????0?????????????11???????????1?????????????????11?????0???????????????0????????????????????????????????0?????????????0??????????????????????????????????????100?????????11???????111110001?00?0?000????0???1?????????????????????????????1??????????0????0??
Piatnitzkysaurus            10??????????????????10?01???0?0??0?1?0100??0???????????????????????????010000?0000?????????????????????????????00000011?000?0100110000??????????????0100000000000?001??01????????????????????????1???1000?10110100110000001??0100101000000000100??10??0?00111001010100000011?000001?01001010000?001???????????????????????????????????????????????????110?0000???????010???01??????0???01?111110?1?0001?00?00001???010011?100001001000001110010001001110?00??10????10110100?1????1?01??????0?0000000000000100?0?????????????????????0?1?00??????0??0?01??01??0?10?????00??0?00100???0???00????0?00?00?????00??0??00???0?0?00?0?0??01???0??????00???0?1111??000?0?????00???0???1??0?0??????10?0??0???????1?00???0?00??0???0????0???0???0????0???1????0??00?0???????1??????100?????1???0??11?????????0?????????0???0?0??????0?0?000000000????11?????????11???0??????0??0????00??01?00?????0?1?????00??????????0???0??000??1????00000??????0??01??0?0?0???0???0????001??????????000??00?0?0??????0???0??????????0??00????0?????0?0??????11?0?0?0001?0????0?0??1?0?01????11????????0???00?0?????0??????10????????????1????????0?01?????1????????????????????1???0?????0???00?1?1??0???????1??0??1???00?????0???00????0?0001?0?0???????10??001?0?1001000???1?0??????0?0?????????10??0000???0?0??0???????0?????????????????1001???0???????0????????????????????????1????0???????????1?????????1??????????01000???0???????0?????0??????????????????????0??????????0???0?1??1???0???????0??????0?10?000??1????1????????0?????????0??1??????1000?000????0???0???10??0???0???000????????????0?0????????????????1?????01011?????0?1?????0?????1?1????0??000??????0?0??00?0???????00??1???????????????????1????????????1??????????0???0?000????????????0??????100????000??????????????11000000????????????????0????????????????????????????????????1??????????0??
Pisanosaurus                1??????????????????????0?????????0????????????????????????????????????????????????????????????1????????????????????????????????????????????????????0???011?000?11??0??0??1????0?1?????????1???????????????????????????0????????00000???????0?00?????0????0????????????????????????????????????????????????????????????????????????????????????????????11???????????????????????????????0??0?????????????????????????????????????00????????????????????0?0?0???000??100001000100001000001100001???00?000??1001?0????0??0?????????????????0?????1??0?????????0???????????????????????????????????0?0?00?0???????0???????0????????????0?????????00????????????0??????????????????1??1??????????????????0?1?0???1??????????????????????0?????????????0?????????????????11??????0??????????10?????0??????????1???????????????????0??0???????????0???1????????0?????????????11?????????0???????????0??????????????????????01??????????????????????00???????????????????????????????????????????????????????????????????????????????????????????????????????????????????????????????????????????????0????????????0?0???????????????????????????????????????????10?00??????????????????????????0????????0???????????????????????????????????????0??????1?0????0?????1????1?????????0???????????????????????????????010??????????????????????0??????????????????0?????????????????????????????001?????????????00????00??????????????????????????????????????????????????????????????????????????1??????????????????????????????????????????????????????????????????????????????????????????1?????????????????????????????????????????????0????????????????????????????????????0???????0???????????????????????0??????????????????????????????????????????????0????00???????????????1??00000????????????????????????????????????????????????????????0??????????
Piscivoravis                ????????????????????????????????????????????????????????????????????????????????????????????????1????????????????????????????????????????????????????????????????????????????????????????0???????0?1?????0?????0?????????????1??11????10???1??0?0????0?0?0111??0????????????00?1??0??0??0?????0?01010011??1?10????010?11101001???1?0??????100011?11?111????01??1???1?????????????11?????1???????0??????0?????0?????????10?0??10?1?00101?0?01?1????????1???????0????1???1?11???????????????1110?01????11011?0?001???1??0?011??1?11????0????????????0???????????0?0?11?0????????1????0??0???????????01??????????0????10?????????0????????????1100?0????????????????????????1??111??01????0?1???????0?????????1??????0?????????00???????????????????????1??????????????1???????0?????????????????????????????????00??????0????1?????????11??????????????????1???10???????????????????????????0????????????????????????????????????1???01?1??00?00?????????????0???????????????????????????????????????????????????????0??????????????????????????????0?????????1?????????0?????11???1?????????????????1??????0??1???????????????????????????????0??????????1????0???????????1??????????????????????????????????????????????????????????????????????????0????????????????????????????????????????1????????????????????????????????????1????1?????0010??????0????????0???????????????????????????????????????????1???????????????11?????0????0?00??????1?01?????????????????????????????1???????????????????????????0?????????????????????1????0???????????????0????????????????10???????????????????????????????????????????????????????????1???????????????????????????????????????????????????????0????????????????????????0???????????????????????????1?0??????????????????111111?010?????010????0??00?????1??????????????????????????????????0???????
Plateosaurus                0010000100001100000000001010100101010000000000100000000000110111110?0000000000000001010000000010010?0000000000000000001000000000000000000000001000000000010000010010001011000000000100010010010010000000000?000000000000001000100000?00000000000001000000011000100010000000?0000001000001010000?0000?001010000100000100100001000000000000000000????00000000000000000000000000000000000000000101001000000000000010011000100000000001000001010011001001010000000000000?000100?100000000101000000000000000000100100000000000100????????000000000010001?0000001000?101010000?000001000100?0000001000?0?0000000000000000000000000?00101000000000000000000000000?000?000?000001000??10000000000110000000?0?0100?101000000000000001??00000111?000??000?0?0000000?000?011011010110000100?00000101000000000000?000000?0001??00000?00?0000000000000??0000100001?00?00000000000?01000000??000000000000000000000000?0001000000000000?0001000000000?000?0?0000?010000?000000?000?0????????0?00000000?00000?0?00???000?000????00000?0??00000001100000?0?00000?00000?000?0?0000?0000110000?0?0000000?0000110100???1001?0000000000000?00000???0000?100?0000??00?0?0?0??0000000?0000????00000?0000000??0??00000?000?????0??00?????0?000??00??????0???????0?0000??1?000000?0??0000000100000?00000000?0??0000???0001?000000000000?00?00000000?00000000000?0000000?0?0????0000000?0?00??00?01?000?0000000011?1100000??00000000000????00?000000000?0???000?0???0000?00?000?0???1??00?0????000?00?0?0??00??0000?00?00?000?0011000000?0??0?????00000??0??0?0?000?1?00?0?0?00?00??00000000000000000000?000000??00??000??00000??????0?0????1??0?????0??0?0????????????0???0?100?0???0??00???????0?0???00000??0??0???????0?0?????0?0?0?????0????0000?00001?00??????0???0??0??0?0??0000????????????0?000000000?1000001000?00000??0??0?0????????????????0?100010??0??????0??0000?
Protarchaeopteryx           0????0??0000?0?10?11????????????10?????????00?????????????????????????????????????????????????????0???0??????????????????????????????????????????????0?0?110001????00????????????0???????????????0?????????????????0?0????1??0????0?????0????????????????0???00???????????1?0?00??0????00?????0?0001?011?11110??0?010101110110??11?001?0??1??1??????01?????????0???0??????00?0?????01??01110?0?0010??010????10?10??????11?0??000?????00??0????1??1???????????????????11?0???0???1??1????1?00110???1????011?011?????1100?011?11??1?0??0??????????0?0?????0?1?0???0?10?11????????????0????????????????????10????????0?0000??????001???0??????0?00?0??1?????????????0???????1????1??01?0??001??????0?????0????0?000??????????????00????????????00???????1????00????????1???????0????????0????????????????????????00??????0????1??00?????11????0??????????????0??010?0????1?????????0??????????????????????????????0?????0????????????1000??00???0?0???1?0???0?00???????????????????0??0????????????????????????????????????????????????????????????????0?????0?????????????????10????????0100????????????????0?????????????????????0???????????????0??????1?????0????0??????????0??????????????????????????????????????????????????????????????????????0???????????????????????????????????0????0??0?1??????1??????????????????????0??????0???????0????????????????0????????????????????????????????????1??????????????????????0?????00???0??00????????0?????1????????????????????????????1??????????0?00??0????????????????????????????????????????????????????0?????10??00???0?????????????????????????????????????????????????????????0????????0???????????????????????????????????????????????????????????????????????????????????????????????????????0?????01?000???????????????0?00????10???00??1??????????????????????????1???1??????????0????0??
Protopteryx                 101??0??0010?0??0????1???01?????1??????????00?????????????0??????????????????????????????00?01??0?0?010?????????????????????????????????????????????00?0?101?0?????00??????????????????????????????????????????????00???????101?????????0??0??0?0????1?0??1011101??0?1?1?01?00011001?0100???0?0?0101?011?11110????110101101111??11?01?????1001111100111?????1??11??10????????????11?????11??????000??????????1?????0???11?0??10????01?????01?0???1010?????1???0????????0????????????????1?111?0????????111?011??11?1101?011??111???1??????????????0?????1?1???0?0?11?0?????????????1???0??????0???1????0?0?0??0??111??????????01???????????1000?0????????????????0???????1??101??01?0??0?1??????0?????0??????000????????????00???????????????0???????1??????????????????????0????????0????????????????????????????????0????1?0?0?????11??????????????????????10??0?????????????????????????????????????????????0????0?????????0101?00??0?????1?????????????0???????10??????????????0????????????????????????????????1???????0??????1??????0??00?????0?????0?????????????????11???1????010?????????????????0?????????????????????00????????1??1?11???1???0????0????0?????????????????????????????????????????????????0???????????????????????????????0??????????0???????????????????????????????????????????????????????????????????????1?01000?????????0????????0???????????????????????????????????????????????????????????101???00???111???????????0???????????????????????????1?0???1?????????????0???????????????????????????????????????????????????????0??1??10???0???1???????????????????????????????????????????????????????????10?????0???????????????0????????????????????????????????????????0?????0??????????0?????????????????????????????0????10?0111???????111100001??????000???00???0?????0???????????????????????1??????????0????0??
Rahonavis                   ?????????????????????????????????????????????????????????????????????????????????????????????????????????????????????????????????????????????????????????????????????????????????????????????????0?????????????????????????????011?110?00?0?0?01??11??1?00101?101?1??????0????????????100010??0?010???????????????????????????????????????????????????1?0110??0?11?1???10010?0??0?0010101110100000000110001011010?1101111?01000?00001110000110?0010001???10??000110101100111?0?1110111111?1010010100?01011?01001101110011010??1?????1???1???????0???????????01?01??????1???0?011?1?0???0????1?0010?00??01?????00?11?????0?1001??????0???1???000?1?11?0?????0???????????0?1????1?????????0??01???0???????1???1?0?000??0?????????????1????????????????0?????????0?????1?????1??????????????11????????0???0?1????????????0???0?1?00??10??10?????????????????00????000????????????????????00?0?0????????10???????????????????????001????????0?0011?0??????????1000????00?
??????????0???0????????0?0???????0???????????????0?????0?1??????10????1010?0??00????1??00????0???1???0????????????1??????0????1??????0??1???????????????????0??10?0?01???01?111110001????0?1?????????????????0?0110??1?????0?????0?1????000000?????????????0???????????????1?0??1?0???????0??????0??0????????????????????????????????????????????????????0?????1??????00????????000????????????????????????????????1???????????111?????1????????0????????1??????????????????1???????????????????????00???????0??1010?????1?????????00??1??0???????0?0???????????????0??????????????????0000?????000??0?1???????????0??0??????0??????00????1?1????????????????????1????000?010?????????0??1????????????????000???????????????0???1?????????????0?????????????????????0???????????00???????????????????11100000????1??0??10?????????????000?????????????????0??????????0?000??000?
Sacisaurus                  ????????????????????10?0??????00?0000???0??0????????????????????????????????????????????000?0???????????????????????????????????????????????????????0??0?11000010?10???000????????????????????????????????????????????????????????????????????????????????1?00?100?1??????????????????????????????????????????????????????????????????????????????????????????????????????????????????????011??????????000??00?1?????0?1???00???0010000?0?0?000001000????0???00?1?01?0101???0???????????????????????????????????????????????????????????00??0??????????0?????0????????1???????0?1????????0???????0????????????0??00???0?????????0???????????????????0??????0???????????????0??????????????0???????????1?0???0????????????1????1???????????????????????????0???????????111???????????????????????????????1?????????0???????0???????01??????????????????????????????????00??????????????0???0???0???????0?0??????????001??1??????0????????0??0???????0??????????????????????????????????0???????????????????????????????????1???????????????????????????????????????????0???????????????????????0?????????????????????????0??????????0????????????????????0?????????????????0???????????1???????????????????????????????0??????????????????????????????0??????1????11?????????????????????????????????????????????????????????????0???0?????????????????????????????0????????????0??????0???0????????????????0???????0?????????????????????????????0????????0???????????????????????????????0??????0????1????????????????????????????????????????????????????????????00????????????????????????????????????????????????????????????????????????????????????????????????????????????????????????????????????????????????????????????????????????????????????00??????????????????????????????????????????????????????????????????????????????????????????
Saltriovenator              ?????????????????????????????????????????????????????????????????????????????????????????????????????????????????????????????????????????????????????????0????0?0?0?0??????????????????????????????????????????????????????????????????????????????????????1?0????010??1??00??0???1??000?010???????0???0???????1?????0????0??0??????0?00???00???????01???????????????????????????????????????????????????????????????????????????????????????????????????????????????????????????????????000??????0100???0?0???1?????????????????????1????1???1???????????0???????1????????????0???????????0??????????1????????????????????????1?0?0???????00?0????????????????01????0??????0???0???1??????????????????????????0???????????????????????????????00????0?0????????????????????????????????1??????????1?????????????0?????0??????00?????0?????0???????????????????????????????????????????????????????????????????????0?????????????0?00?????????????????????????????0???????????????????????????????????????????????????????????0?????????????000?????????????????0????1????????????????0??????0????????????????1?????????????????0?????????????01?????????????0?1?0??????????00?????????????0???????????????0?0?????????????????????????????????????1???0????0???????????0????10????????????????????????????????????????????????1????????0????00??0????????????????????????????????????????????????????????????????????????????????00???01000????????00???????????0????????????????????????????????0?????????????????????????????????????????????1?10?????????????0??????????????0???????1?00?????0?????????????????????????????????????????????????????0??????01???????????????????????????????????????????0????????????????????????????????????0?0?????????????????0?????????????0????????????????0????????????????????????????????????1?????0??????
Sanjuansaurus               ????????????????????10?0??????1???00????0??0?????????????????????????????????????????????????????????????????????????????????????????????????????????????????????????????????????????????????????0?????100????110?????0??0????0000?0???10??1??00?????0??1?1?1001??11???00?1???????????????????0???????????????????????????????????????????????????????110?01????????????????0?????00????????1????????????????????????0011?1000??????????????0?00001?100?00?1??0?1??0?000????0?0??0?10??????0????????????1???????????????????????????????0???????0????????????????????????????00?1????????0??0???0??0????????????????????0????????10??????????????????0???????0?????????????????????0????????????0???????0??01????????????0???????????1????????????????????0???0????0??????????????????1???0??????????????????????????????0??0?????????0????????????????????0????1??????????????1??0??????????0????????????????????????????????11?0?????????1????????1?????0????????????????????????0??1??????????????????????????0??0??????????????????????0?????????????????0?????????????????????????????1???????01?1?????????????0?????0??11???????????????0?0?0?????1??????????????0?0??????????????????0????????0???0???????????????????????????????????????0?????????????0????????????????????????????????????????????????????????????????????0????????????????????????????????????????????????????????1???????????????????????????????????????????????????????????????????????????????????????????????????????????????????????????????????????????????????????????????????????????????????????????????????????????????????????????????????????1????????01????????????????????????????????????????????????????????????????????????0?????????????????????????????????????????????????00000000????????????????0??????????????????????????????????????????0???????
Sapeornis                   1110?0?10000?0100?10000??100????10111??1?0100001?0?0?101?0??1011?1??10?0?????1???00????0?00??????????1?110100???????????????????????????????????????00?1110100?11???00100?00???1?000??????0?10???0????????????0???10???????010?????????00??00?0?????00?0?0101100???0?0010?1?0001000000100010000?01010011?11110?0??110111101011???1?00?????1001??????011???001??11??1??0???0??????110???01110000000000110010111011??000111?010100101011????01?110?1010?0???00??0????????0?0?0??????????????101?001?0??00011?0110?1?01101?011?11101111?00?1??01???0?0?0???0?1??00?0?11?01???????1????1??00?0????000??????010?0??0??11?001?0??0?00?0???0??????1000?0??1?0???????????0???????1??0?10?01?0??0?1??1???00????0????0?0010???0???0?????01?????????0???0??????01?0??000?01????1???????00?1?????0???1????0????1?????1?0??00??????0????11010??1??11????0?????0??1?????1??101?0??????????????0??1??????0???????????????11???0??????????????01001000??00?????0???0???????00???????0???????????10?0??0??0??0????????0?0??????0?????1?????000????1????????0?000?0???0????10??1???0??????????0?01?0?????100????0????1??????0???0???????0?0?1?????00?11110??1??10111??110??????0??1?0???????0?01????0???1?00???0??????????????????????0???????????????????1???????????0???????1??0?????0???0?????????0??0?0????1???1??????????????????????????????00??10?01?0?1001?0?0?0?0????1?0?00???0????????00???0?0?????????????????????01?????????????01??1???00???1?000?????1??00?0??1??????????0???00??????10?01010?01??1?????001?0?01???0???????0?01???????????????0?0??????0??????0??0?01??10?0?0???10??0???????0??0?????10???????1?????1?????1?????0?0??????????1??00?01??????????????0????????0??????00??????0????????0??0?????????000?0???????0???????????????0???????????0?1????101111101???1?111100001?001?00101??00??1?????0?0??????????????????1???10??????0?00???0001
Saturnalia                  0??????????????????????????????????????????????????????1??1??1???????????????????????1??????????????????????????????????0?????0????????????????????00??0??000?010?100110?0?0?????????????????????000??????????010?000??????000?00??0??00???00??0??1??0??00110??1???????0??????00??1??0??0?1???0???0????????????????????????????????????????????????????0??01????????1??????????????????0000?10?0010??00000?100?1??1100010?000?0?0010000?1010010?01101?0?000??00?0??1?000000?1?0??1???100??0000????0?0?????100???0??0??????1?????????0???0???????0?????????10???1??????????????01?????????0?00??????0????1??0?000?00???0??????0?1????0???????0?0????00??????0??????????????????????????????????????????1????0???0??0??0??????????0??1???????????????0???00?????0????0010110??????????????????????????????0????????????????00???????0??0????????0?????????????????0??????????????0?0??????????00?????????????????????0000??????0?00???????0??0?000???????????0???????????????????0???0??????????????????????????????????????????????????????0??????????????????????????01???????????????0??????10????1?????????????0????????0????0????0??0??????0?0???????00?????????????????0??????0???0?????????????????????????????????????????????????0????????????00??????????00????????????0???0??0?0??????????????????000??????????????????????0??????????????????????????????????????????0?????011??1???????????00???00?????????????????????????????????????????????1???????????0??????????????????????????0???0??0????0????????????????????????????1???????????????????????0??0?????????0???????????0??????????????????????????????????0??????0???????0?????????????????0????????????????????????????????????????????????????????0??????1?????????????????????????00???????????????00000000????0??????????????????????????????????????????????????????0???????
Schizooura                  1111?1?101?0????0?????0??001??0?1?0100??0100000?10?1?101?0?11010?1????????0??0????0??????????10???0?????????????????????????????????????????????????0??0??11??????????00?0???????10??????????????????????????????????????????00?????????0???????1?????????101??????0010?0?1?00?1??10?0??0???????01010?11?01110????110111101001??11?0??????1000101?10111????01??1???1?????????????11?????1??????0??0????0??????????????0??????10???1110????0??????????????????????????????01????????????????11100??0??0?011?0?0???111??0?011?????1????0?1???1????0?0?0???1?1???0?0?10?01????????????0??0??0????????0??????0?1???????10???0?1???11???????????1100?0????????????????0???????1??1?11?11????0?1???????0???????????0?0????????0???100??????????????????????1?0????????????0????????????????0????????????????????????00??????0????0?0?0?????11??????????????????????1???0??????????????0?????????1???????????????1?1?????????1???1????1001?1000?????1?????0???????0????????????????????????????????0??????????????????0???????????0??????????????????0???????????0?????????????????11???1????0?0?????????????????0??1?????????????????????1??1??????0??1????????????0????0???????????????0?????????????????????????????????0???????????????????????????????0???????????????????????????????????0????1??????????????????????????????????1?????????1??00????????0????????0?????????????00?????0?????????1??????????????0?????????????11???0?????110??????????00?????????????????????????????0??01?????????????01????1????????????????????????????????0??????????????????????11???0???1?????????????????????????????????????????0????????????????????????????????????????0????????????????????0???????????00??????1????????????????0???????????????????????????10?????????????1?????11111?001??????010??000??00????????????????????????????????????????0???????
Serikornis                  10?0?????0????1???00??????1?????10??????????0??????????????????????????0???1????????????????????????????????????????????????????????????????????????0000?1001?10???00??0?0???????1???????????????0?0???????????0???00???????10?????????0?????0??00??0?????101??00??00??1??100??1100??10?0???????00010?11?1011110??11010111?010??11?001?1??1011??????01?????????11101??????1??0????0?1??010?????0000??111?0001??10?????????0????????1101?010?0??????????????????????????????????????????????010????0?????11???0??1?11000?011?1110111100????????????0?????1?1?00?00?10?00????0??1????0????????????????????0?????0???????????????0?????????0??0000?00110??????1????00?????0?1????1??01?0??0?????????0????1??1???00???????????????00????1???????????0?0??1?0?????????????????????????????0????????????????????????00??????0????1??????1??10????0???0??????????0??0?1?0????0??????????????????????1??????????????????????00?????????1???000??0?0??0?0???0?0???0?0?0??????????????????1??0????????1???????????????????0???1?0?????????????0??0??????0?????0?????0???????????1??????????0????0???????0???????????0??1??????????????????0????????0???00?0??????00????0????0???????????????????1???????????????????0?????????????????????????????1???????????0??????????0???????0?????01?????????0????1???0??????????????????????????????0??????0????000????????0????????0???0?????????00?0???0???????????????0????????????????????????1????0???00?01????????00???????????????0???????????0?????1???1??????0?01?????1????????0????????????????????????0??0?0???????0?00????0?0?????????1?0??????????0?????0?????????????1??0???????????????????1??1?????????????????????0??0??????????0?????????????????????????????00??????????????????????????????????????????1?????01??00???????????????0?00??0?101?100?01?????0??0?????????????????????1?????0?0?00????001
Shenzhouraptor              1101?0?101??????0???0???101?????10??0???01000??????0????10011???1??????0??????0?0?????0?????????0?0?0?0?????????????????????????????????????????????00?1110110?01???0?0100?1?????0???0????101?1??0????????????????10????????10???0?1???00??0??0???0?00??0?101?101110100?00100001100??10000??000?01011011?1111??0?01101?1101011??10?01100??1001011100011????001?111110??1??1??0??00001?101?10000000000?1001??11?11???00011??10?0?1010111???010????1010?????0???0??????1?0?11??01?11011?1?1???100000???00011?010000011?0???01?11101?01?01?1??1????0?0?????0?1?0??01?11?00???????1????1??00?0????00??10???010?0??0????10?1???01?000????0??00??0000?0?1100???0??0????0?????0?1?0011??01?0??001??0???0?????00???0100000??00??0?????01???1??????????????1??1?0???10?0?????????????00???????0???11??????????????1????00??????0????11010??1??11?????????????????000?110100??1?????????0????1?????0??????????1???00?????0??????0???????01?0?000?0000??1?0???0?0????1000??0??00???????????1??0????????0????????00????0????????1?0????0??0?????0????????00?0???0?????0?10???0?????0????11???0?0??010?????0????1??????0??1???0??????????????00?0?010??1??00111??11??0???00??1????????????1????0???1???????????????0?1???????????0???????????0???????????????????0???????1??0?0?????????????????0??0?01???1?????????????????????????????????01???1??00?10?0?1?00?00?0????????0????0?????????????0?0??1????????????11????????????????110?00?1???00???11000??0???0000??????????0?????0??????????1????01??????1???0??0?????1???0?????????0????????????????????????????????0?00??1??10000??0?1???0??????????0??????0???????0??????????00?????????00????1?0????0?01?????????????10????????????????0????????????????0???????????0000????????????????????????????????????000????1??111101?????1110000000??1??0101??00??01?????????????????????????????1???????0?00????0??
Shenzhousaurus              100010?00100????0???010?100010011?0000?00000000101?0??01000010?????????01?????000??1??0000?????0????????????????????????????????????????????1?10????00001101????1??00?0??001?1??000?????0???10?0???????????????????????????????????????0??010?0?00???????0?????????????????????????????????????????0???????????0??????01??011???10?00001??1000????????1???0000??00000???0?0??0010?0010?01110101001000?100???00110?1110111?1?000?00100??11?100???010001???00??1??????????????????1???????????????????????????????????????????????????010?1???????0??00??0????00?1?????010????0????????????0??????1????0??10?????1?00??00???00000?11??0??????0???0?1?1???????00???0??????????0??????1?00??01????????????00?????????00??0??00????0?????????????00??????0?????0?0??1????????????00?0?????0???11???????????0??1????00???????0???10?????1???????????????0????????0???0????????????????0?00??????0?????????0?0000???????0??000???????0????0?0??0??0???0???0?0??????000?0?????????????????????????????0??????0???????????????????????0????0?????1?????????????????????????????1???0?0???????????0?????1????1???????????????????????????0???1?0??????????????????????????0?0??????????????????????0??????????????0??????001??????????????0???????1???????????01???????????0?????????????????0??0?0??????????0????????????????????????????1???????????????????????????????0??????????????0?????0???????????????0????????????????????????????00??????00????????0??????????????????????0??????????????00???1??0??01???????????????????????????????????????????????????0?00?????1100?0??????????0???????0??????0??????????????1???000???1??????????0??????000?????????????????????????????????????????????????0????????????????????????????????????????????????????????????????????????110000000???????1?0??0?????????0?0??????????????????????1?????????0????????
Silesaurus                  100000?0000001?00000??0010000?01?000?01?00??000010?????????????????????00?0?0???00?????0?????00?000?000?0????0?00000001?0?00??0000??00????10????????00?0111000010?100?0000???00??0???10??010?10??000?0000010001100000000000??0000000?0000?000000??10?0??001100010?0100000?1?0000000000000010000?000???????????????????????????????????????????????????11000000??0??000??0?0000000?00?0?0000010110100100000000001011001010?0000100010000000000010011000000000?00?1?01?11010001000000000010?0010000?0000001100110?1???100?0110??????????1?00???01000???000?000?0?000?1??00??000010???00???00?00?0000?000?01000??000000?01?0?00?0?00?000???????000?00?0??01???000?0?0?0?000??0???1?00?0??????010???0?????1?0?001?00?00?00??0??0??0?000000???0?????????00??0??00??0?0?1100111110?0??????0010100000?????01??000???0?????00?0??00?0?000001010?0??0?000??0?0????000???00000?000????0??10000?000000010??00??0?0?????00000??001?0?????00000??????00?01?000??00?0???00?00?0?0????????????0?0?0?0????????0??????0??????????00??0?0????00?0???0?100?0?00000?00?00???0????0?0?????00???0????0?0?0??0?0?00??0????10?00?????0?0?0????????0?00?0????0??0??????0?0???????1??????1??0?0???0?0???????0???1??0??0???00???0???????????????????0??????0???????0??????0??0??000????1??0?1111?0????0???0???0??0?00?????????0???????0????????????0???000?00??0??00?00???0???????0????????????0?????????00?0?0??00?100?????????000???00????????0???0?0????????????????0???00????????0?????0?????00??????????0??0?1??0??00?00???0??00?0?0?0????????00??????????0?????0??0?????0?????????000??00000???0????0??0????????00??????01????????0???????0??????????0??0?0???????0?????????????0???0???????0???????000???????????????????????????????0??????1???????????????????????0??0????000???????????????00000000??????????0?????0?????????????????????????0?????????????????????0??
Similicaudipteryx           01010??0?0?0?1110?11011??000??0??0001000?1??0?0?00????0?00?1111?11??10?0???0?111???1???0??0?0??????????000110???????????????????????????????????????0??1??????11???0??1?1010???0?00??????0011????0?0???????????1??10????1???10??1?01?1?0???0?0??11???0??0011?0?111??0??10?1????0????????1?1??????0?1?001?10100????00?1?10??0????11?001?0??1101???0??011?0?????11010?0?????0??0??011?0??0111000?001000010000?10?101?10?01?????0000???000?000101?0?1???1????0??0???????????0?????????1??????00110?0?1???0?11???1?0?011?000?11???????0?00?????11?????0?????0????00?0??0?00???????1????0????????????????????10???0???11?001?00????0?0???0???0??0??0?0??100???????????0???????1????10?01?0????1??????0?????00???0?00?????????00???00??????????????00??????1?????00???????1???????0??1?????0???1????0????????????0?1?0??????0????1100?1?0?0110?????????????????????100????????????????0???????????????0????????110???0?????00??????1???0??00???1???0?0?1?0?0???0?00?1?0??
????????????100?0??1?????1?????0?????????????????1??????0????01???????????0????????????0???????????10??0?1?0????????100????1????1??????0?????????0?0???1????????0?000?????0??????????0????0?????????0??0???????????1??0???0??????????1???????????????????????00??????????????????00???????????????0?????????????0????01???1???0??????????????????????????????00?????????????????????0????0???00???0????????00?????????????????????1??0?????????0???????00??????00????0?00???????00??0?????????????????????0?????????1??????1???0?10??????????????????????????????????????0?????????????0??0??????00??00?????????????????0??????????????????????????0????00?0??????0???????0?????????????????0?????????????0?????????0???????????????????1???????????????????????????????????????????0????1011000???????110000000????0??10????0????????0????????????????????1???1??????????0???????
Sinocalliopteryx            1000?0??0000?00???00000111?0???0100100000??0000100?01?11?1??11??0?????????0??0??0????100000?0???????????????????????????0????0??????????????????0??????0?0??01000?0????0??????01?0?1???1?00?1??0??00?0??????????0?000??????000????0????????10???0????0?0??1110?101?100?10?1?0??0?????0??1?1?????0001?011?111101????10101110110??11?10100??1001?????01??????????000000?????0??000000?10?01110?0?0011??01?00??10?10?????011?????0?0011000??0110????????????????????????????0????????????????00110???0?????11?0??0?1?11??0???1??100010000??1??????00?0????0????00?10110??10??????1?????????00?????00??0????10???00???????????1???0?0?0?0?????000?0?0?11??????0??0??????0???11????1??01?00?001???????????????????0???????0??00????00???1?????????0???????1????001??1????1???????01?0???0?01??11???1??1??????0????100???0??0????10??0?????00????????0???????????0?010?0????00????????0?00???0??0???1?0?????0?000????????0???????01???00?000?00????0?0??01?00????000??0????????????????0?0??0?0???0???0?00?0?0???0???????00?0???0????????0????0???????????0?????0??0????????1?????0????0?????10?????1????1?0????0??1???0????0?0??????00??1???0????????0????????????0????0???????????????0???1??0??????????????0?0?????????????????????00??????????????????0???????0??0???????????????????0??0?0????0??????????????????????????????????0??????0??0????????????0??????0?0???01?????????0???0?0???????????????0????????????00????0?0???????00???0??00???????00????????????????0?????0???0???????1??0???10??0?001??????????????????00???????????????????????????????0?00?????0000000??0?????0????????0?????????????????????????00???????????????0??1?????1???????????????0??????????????????????????????????????????????????????????0????????????????????????????0????????????????0?????????0???0???10??000??0?????0????????????????????1???1??????????0??????0
Sinornithoides              00?????100???01???0011?????11???11????0??0??0?0????01???0?001??????????0??????????????0???????????0????1??100????????????????0?????1????????????????00?0?00000010?100??000???????1???????????????0?????????????10??0?0??1??0????1?01????????????01???0?0??11?0000?1000?1001000??0000000?0?10??0?0001?011?1?110????0101011101?0??10?000?1??1011????????1?????0??01111???10?1??0??0?001?1?10??0???????????0??????1??100?01??0??000001010?000011???01010????1???00??1?0???0?01??0??1??111?????0110?011010001101100?101110011111????????10?1??????1???00??????1?00?01?10?0?1??????10???1?????0?1??00???0??????0??????1?00?0?0?????00?100???????0000?1???0????0?????000???0???1????1??01?0??0?1??????00?0??1????0?010??0????????????????1??????????????0??1?0??0?0??1????1???????0????????0???????????????????1???100??????00???1??00????0110?????????????????00??000?0???????????????0?0???????0??????0?1????0?????????000???????0??00?000???0?0?0???????0?????000????1????????????????0??????????????1??00?????????????1??10??????????0????????????0???0????100?????0????10????0????0?????1???????????1??????0?????????????????????00????00??0??00000010???10???0???0???????????0????????????1?????????????1?0?????0???????????????0???????1???????????0???????????00?????00????0?????0??0?0????1??????1???????????????????????????0??????0??0????????????0????????0???????????????????????????????????00??????1????????0???0?0??????00??????00????????0????????????????????????????00????1??????????0????????????????????0?0????????????????????????????????0?00?11?????0??01?0?1???????????????????0??????0???????????00??????????????0???1???0????????????????????????????????????????????????????????????????????????????0???????????????????????????????????????????????11?000000???1??010???00??1????????0?????????????????1???????????0??0????00?
Sinosauropteryx             100000?10000???00?00?10?10?0????100100?001?000???0101001??0?0?1?????1100??00???????1?000?00?010?1???00000???0???????????????????????????????????????0000?00000000?000?00?0?????????????????????????0?0??????0??10?00000?0?1000100?0???0?0?010?0?01??00?00?111?000?1100??0?100000001?00001?1??01?011??011?11110???0?110000?0110?100?00100??10010????????????????00000????0?0?000?100010001110?0?00101001?00??00?10?????011?0?0?0?0011000?11100110?10011????0??101???101?0?00?????1?01111?1000110?010?000011?011001011100?011011000?000???0????0?00?1?????0?1?00?10?10?000??????1??1?0??0??000?1?00??0??001000??0???00000?0?00?00001??0???0?00000?011??????0???01000??00??11?0??1??01?00?101??????00????1????0?0?0?00??00?00????00???1????????00??????00?0??000??1????1???????01?00????0???11??????1???0????0??100?0???000???10000001??000???0???0??00??????00101000?0??00??????0?0?01???0??00????0???0???000????0???0001??????001?0?000??00??001??1?0?0???0?000??0???0????????????0?0??????0?0???0000?000???????????00?0???1000???1?0????0?0?00??0???0?????00?0???1???110??0?0????0?0??01001????????1?0????0???0??0????0???0?????0??1???00000?0000?0?0??01000?0????0????0?0?0??0???0???1??0???0??0???????0?0????00?????0?????????0???????1???????????0???????0??000???0?00??10??????0??0?0????0????00????000??????????????????1?0000?0??00?000??????????0????0?0?000?00?0???????0???000?1??????????0??0????000?????00?0??000?0?0???00???0??00????01?00?????0?????0?1??0?00??0?????00????1??00?010010?00110?00?1?0?????????00?????????00??????00?????0??????0?00?0?00000000???0?????00???????0??????????????????????0?10??0??0?1????????0?????00?1?????00?0?????10????????0???00?????????????????????????????0??????????????0????1???????????????????????0????10?0????????0?100000000?0000?0100?000?00?????0?0??????????????????10??1?????0???00????000
Sinovenator                 000010?10000??10000?110?1000100??1010000000000???0?011????????????0????0??0??011000??????????1??1?0???0????????11?0?1?110?00?00010001??1????????????00?0?000001?0?000??0?10????1?1???0??10???????0???????????1?10?1000??1???10??0?0???000??1?00???11????001111?0111000?1?01?00???????00???????????0???????0???1?????0???1?????????????0????0??????????1?00000??01??????11???0???00?0??101010000000??001011?110?1011100011?010000101?111?0000????0101010?110?000?0?01???1?0???????1?1?1?????0?10001101010110010011????0?11???????????1???1?????1?0??0?1001????1?01?????01??1???11???1?1??10??1?00????????10???00??100?0??0?0000??0??0???0??0?0?0?1?11???????0???????????????0??1?????????????????0?????1?100?1?????0?00??00????0?????1???????00????0?0?????00??0?????????????01?0?????0???11??????????1??01???10?????????????10?01?1?0??0???????0?0?????????0??0?0?????10????0???00?0??0???0?????????????001????00??000???0???0010???????00001??00??0??0???????????????????????0??0???????????01???0????????????0????1??????00????1??????1??????????????????0??????????1???????01?0??????00?????????1??1??????????????????????????0?1?1?0?0010?000001001?10????0?000????1???????100?00000?0????0?0???????????0??0?0????0?????????????????1????????????0??????0??000???????0????????????0?0???????????????????????????????????????0??????0??0?????????????????????????00????????00????????????????1????0????001?????1??0?1?00???0?????1??0????010??1????????0????????????1???0?????0?????10?11????0???001????1???????????000??????????????????0??????????0???????0??0000??0?0???10??0??????0???????01??????0??????010??0???????????????0???1??10?00?????????????1??????????????0?????????????????????????0??????????????????10????????????????????????????????1??11000??????11000000????1??0???????????????0?0??????????????????????????????0?0?0???0??
Sinraptor_dongi             1000000100001001010011001000000010000010001000100000101111100010011?000010000000001110100?1000000100010000010110001011111?0?0101100000000101101010010000000000000?0000100100??011101000100000011111011001111100110110001011100100101000000011001001000000110??0100010000000?00?????????????????????????1???????10????00??????0110110????111001100000??110000?0????????10?1000??????0?0?0111111100100001?010000010?10110110?0001100100010111001101100111100001101100101101000111011001111100011000100000010100100101100000110????????0?0000?0011000?0100000???0?101?01?0001000?00111010??0000110000?0000?000?00000000?100000000??01010000?00?00000?10?1?01??100??0?100?001101??100001?0????11?0?00000?11?1?001????000000000110?0?100111000???0001??000?0???001001111110101100?1000101?010?110?000010?000000?0?0??0?101000?0??01?000010?0011?110?010011?010??0????0?00?00010000001000000000000110000???10?00000000010000001000100?00??00?0001010000010??10??0?????0????????????00??00?0000000?1?0?10000000?000????000?0?0??1?10???110?111000?0???00?0??00?0??1?0?0??000?1????0??00??000??100110010???11?000000010001?00?00000?01??00?00??00000??00????????10000???000000000001??00000???1??0?00000000000100???0??100?0000??01?????00100100?00?10010010?0?000??0?00?00??0??0?010???0110?00?00?0???????0???????0???00000?0001?0?010?000000?00?00???0??????00???00000?00?00?0?0??0110000000?11000??01?00?101100000????00100?0?0001?0???000???????01?100000?00000?00010?000??00??00?00000??0000101000101?00011?00001?00000?01??00001100?01000?10?10000??0?0?0100?0?0000?0000??000?0000??0?0?00???00?1000?000???0010011?101?0?10?00000??01101????1??0?1???11001???0000??0???0000001000000?0000001000010?0???0?0?0?0?????00???10?00000011????????0?000???11?000????0?????????0000011000000??000000???????00??00000?0000000100000101?0?1000?00?001?0000?00?0??
Sinusonasus                 0000?0?100?0????0?0?110?1000??00110000?0010000?1?0?0??0100001??1????????????????????????????????????????????????????????????????????????????????????00?0?000000?0?000?0??????????1????????????????????????????????????????????????????????????????????????????????????????????????????????????????????????????????????????????????????????????????????1??0?????011110???1?1??0??000?10?????????????????????????????????1???????????0100??001?110?10??????1?????????????0?01?????1??????????0110??11?10??11?1?00?101110011?1?????????1??????????????00???0???00?0???0??010??????1?1?1?????000?1???????????0???????11??0??????????0???????1?0?000?1?1?0????????????0???????1?0??10?0???0??0??????????????0?1????1?????????00????0?????????????00????????????000??1????1????????1?0???0?0????????0??????1???????????????????????0?1???????????0???0???????????0???0????????????????0??0??????0?????0??11?0?00?????????000???????????????????????0?????0?0??????00???????????????????0????????????????1???0????0???????????????????????????????????????????????0?0????????10?????????????????0????????????????0????????????????????????1?00???????????????????????????0??????????????????????01?????????????????????????????????????????????????????????????????0????????????0????????????0?0???????????????????????????????????????0?????????????????????????????????????????????00?????????????????????????????????1????????????????????????????????????????0????????????????0???????????1??01????????001???0????????????000??????????????????0????????0??????00?01?000?000?0?0??0??0??????????????????????????????????01???????????????1???????????????????0??????????????????0????????????????????????????????????????????0?????????????????????????????????????????????0?11000000??00?0?????????????????0???????????????????????????????????0???????
Staurikosaurus              1???????????????????????????????????????????????????????????????????????????????????????????????????????????????????????????????????????????????????0??????0???????0???00?0????????????0??0?0????0???????????1000??????00???000?00?0?001???0??00????????00??1??1???????????????????????????????????????????????????????????????????????????????????????00?0100?000?0???000??0??000001??0001010?00100001001?0?0000?010001?????0100010000?1000010?0000100?00????001?00?000?00?0?0??0??????????????????????????????????????????????????0???????????0??????????????1??????????0??00?0????0??????0???00?00???0??????0????????????????????0??????????????110????????????????????????????????????1?????????????0??0?????00????????????????1????????????????0?????????????100?011?????????????????????????????????????????????????????????0???????????0?????????????????1??????????????0??????1?????0???????????????????????00???????001?????????0?0???0????00???????0????????????????????????????????????????????????????????????????????????????????????????????????????????1????????????????????0???????1????????????????????????????????????????????????????0??????????????1??????????????????????????????????????????????????????????????????????????0??0?????????????????????0???1????????????????????????????????????????????0???????0?????????????????????????????????????????????????0???1??0???????00??????????????????????????????????????????????????????????????????????????????????????????0??????????????????????????????????0????????????????????????????????0?????????????????????0??????????????????????????????????????????0??????0??????????????????????????????1???????????????????????????????????????????0??????1?????????????????????????00??????????????????????????????????????????????????????????????????????????????????????????
Suchomimus                  ?00000?100101100?00?1000??101001?11100101??010??000011?1????0??????????110??01110?1????????????????0?????????1??0?10011???0?011?10??00?1????????????00?000000?000?0?1??00????????????????????????1?0?1??1?10???1??10000?0?10??10110101??000??00????00?000111??0101110?00001???00001??0001010??00001??????????????????????????0?????????????001??????01110000???????????0????0??0???????01????1?0????0??????0?????????10?0?00?????0100000011001?00100111?000??11110010?101?0?1????00?????????????????????????????????????????????????00?0?0??????????1010?000?0?1?????000??10001?1?1?00???0?01???00???1?0?0010?01?000?01????0???0010??0?????????????????00??00010?????0?0??000???0??1?1?01?10?10???????1?0?000??0??????0?10?1??0??01?1?1??0?0?0??00????000?11??0?1?11100???001?00??0??1?????000?0??????1?0????00?10?0???0000?0?0?0??00000????1??0100?1??0??00????00?????1??01???00??1?0000?1??????00??00?0?0?0???0??0?0????01?0???0?????????00??????0???00??00?????0??????????0?0?110??00??????0?????0???0???11??1?000?0?????0????1???01?1?0???0??1?10?0???????0?0?00?11???01??0??00?000??0111?????????1?????????1???0?????0??10????10??0??0???00000?1?0?10??0??1??0?01?0?????110?0?0?????1????1??00000?????00????010001?1?0????????0??110????10000??0?1??0???000?00?0?0????10??000????????????0????0???????0?????0??00000???0???0??????0?0???00??0???????????0????1?0????0????1?0??00?0?100???00??0010?????????????0?????0????0???00?1?010??00??0????0???101?????0???000??0?0??0?????????100?????1?0?011??0????0?0??????0?11????0??1000????11?00????0001110???0????00?????????????000????000???10????0??0?????10010????10????1?????101????0??????0?1????000?0??0??????0??10?10???????0????????1?0???000????00????0??????????000?0??????????0??0?01010????000?????????0000???????????11?????????????????1???10?00000000??11????10??0??????????0?00????
Sulcavis                    10???????00??011??00????????????10?1???????00????0?????????????????????????1????????????000?1???????????????????1????????????????????????????????????0?0?10000?11??00??0?????????1????????????????????????????1??0?????????????????????????????????????0??101???1????0?1????01?1100?????0?????0?01010011?11110????010111101001??11?0??????1001?0????1?1????01??1???1?????????????11?????1?1?????0??????0????1??10????0??????????????????????0??????????????????????1?????1?????????11?????111?000?0??00111?0111??10100111110?????????0?1????1?????0?????1?1???0?0?11?0????????1????1???????????1???????????1???????00?0?0?????000???????0??1100?1????????????????0???????1??1?1?001????0?1??????00????0??????000??????????????01???1????0?????????1??110????0???????????????0????????0????????????????????????00??????000??0???0?????11????0???0?????????0???00????????0?????????????????0????0??????????0????????????????????????100????????1????????????100???????1????????????0?0????????0??????????????????0??????????0??????????????????????????????????????????1???????????1????1???????????????????0?01??????????0????????????????????1??1??????????0?0????0???????0???????0?????1???????????????????????????0???????????????????????????????0???????1????????????????0??????????0????1?????????????????????????????????00?????11??1?01?????????0????????0?????????????00?0?????????????????????????????????????????????????0???01110????????00????0?????????????0?0???????????0?1???????????01???????????????????01???????????????1???????????????0?????0???0???????1?????0????????0?????????????????????????????????????????????1?????????????????????0???????????????1?0??????????????0????????????????????????1???????????????????????????0????????????????????1111?0001?00??0000???00???0?????????????????????????1???1??????????0????0??
Syntarsus_kayentakatae      1010?0?100000010000011011011??00010100100000000000?0????01100?01?10???1???0100000001?0?0?000?0?0000????000010????????0?100????0?????????????????????0??0000000000??0?0100000?000100????10000000??0???0000???0?1???0???0??????1???????1?????????0??????????1?0?????????????000?????????????????????????0??????????????????????0??????????001?????????01??????????????????????0??????????1?????0?0???????????????????0????0?0??010??????????10?10?0110100??00??0???????11?100??1??0?1001111?111??????1???????????????1?????????????????????0?0001??1??0???0????????0???0?0??????1???1??????00???1????0011??0???00??000??00?0???1??0??0??0???0???0??????0??1???????????0?1?1??0???0?00??0????10????????????0???????0?????000100??0?0?1?1???????000???????????111?01????100011??00?0?000111?0111111?00??1??????0??????1?000??00??1?00???0?0?0??00??0??001??????000????01??00?000?0010??1???0?010??0?00????1?00?1000?????000????01??0????0???10?0?00??00????1??00????????0?????????0??0??0100????1?0??????0????00??????????1???01????110?1??10???????0????????????0???0????1???????????00???111?????????1????????????????0?0??0?????????0????????????????????1????0???00???????0??0???????????0??00?????????0??0?????????00???00?????0?????00?00?0100101?0?1?0???00???00??0??0??1???0??????0?0??????????????????????0000000?100?1010?0???????????????????????????0?00000?00????????00?0?000??0??0??0??1?????0000?1?????0??00??000??????000?1?10?????????000?0?00??0??0???1????????????????0???001????10?00?11??0??0?0?????????0??????????0???0??00?0????????0???????????00???00????0???0????????0??????????01??????????0??0?????00?0????????????????????0?0??????????????????0????0??????0????????????????????0????????????????????????????????0??????????????0??????????????0???????????00?0?????????????????0?????0010000??000???1????0?00?1?????????0??
Tanycolagreus               ??0?????0001?0?1??00??????0????????????????0?00????0??001?1?10?1???????????????????????0?01????100?0010??1010????????????????????????????????????????????0??????????????0?????11???????1???????????????0??????0????????????????0?????0??00?0000?0?1?????0?1110010?1100010?100000000000001010?00?000??0110?01101???011101110110101111?10?111001????????????0???????????????0?1?????001?????????????????????????????????0?111???01????????????0110110??1??000?0101?001?110?000?11011?111111??011000?0000001110110?1?1110000110?????????0???01???1?010?0?????0?????0?10?0?????0?0?00??0??0???0?1?0000?000?0?0?0??0??000??0?0?????00?1?1????0??0000?0???10???1?0???0001000?0?1????1?000?00?10110????00?0????1???1000????0?0????????0???11???????00???????1000???0?01???11?00110?01?0???0??101????01?1?00???0?00???10?0????00?00?0?00???0?11?0???0?????0?1?????0?101?00?0????1???????00??001000?0?????????????0???000???????????01?0100?000???0?0001??????0???010??????0?
0??????????010?0???0??????0?0???000????0????????1?0???0?0?0?????111???00000?00000?????0??0??110??1?????0???0?????001???????????1?011??0??10?????????????????00??0?00?0???00?0?????0?10?0?0???0????1???00??????0??????0?00??00??????1??000?????100??10?1??????????0????0??000001?0??0??????????0?????0?????1??????????????0?1??0?????????????????????????0??00???????0?00???????????0???????00???0001???????????????1??0??????0???0??????0????????0????????????00??????00??????0?0?0??????????0??????000???????0??00?0?????10010?0???000??1?0?????????0???????????????00?0????0?0??????0????000?????0??0?0???0??0???????00????0??????????????1?0???0???0?0?????0???0??1????01?????0??0?000010?1????1??????0?000??????0?????1??????0?0???0???0?????????????????????????0??????0???00??????0?10?00???????????????0?000?0010???00??0????????110???????????????1???????????0??0??0?00?
Tawa                        1010?0?000?0?01?0?0000001?1???10001100?010?0000?0??00?0001110110?1???00?1??0??0?????1010000?000????0???011000????????0100????1???????0??????????????0?00?00001000?0??0?0??00???1????????0?0?0????00???????????11??00???0????01?0??00???0?????0????1???????111??10?????????????00??0??0??1?00??????00?001?0??0011??000?0?0?011?0??01000?0101001????????00??0??0??0?????????0??0??0???1??000?01?1????0??1001?00??10?1000111?010???00??????????0?1?010?1????0????001??0?0?0?0????01??000?11?00001????0????011?01?0?10?0??????1??????????0?????0001?0???0???0?10????0?0??10???????10??1?????10???????????????0?0?0?0?00??0??0?????000?00???0??000?0?????1???????0???????????10????10??0?00?00111????00??0?1????01??0????????00????0????011????????0????????0??000?01??1?1??111??00?1?????0?????00010?0??0??00??0??00?00??????001?0?0???0?1????????00???11??????0?0??0?????0??????????0?0??????0???0???????0??00????0???0000????????1????0???0??????????0???0??0??????????????????????0??0???0??????????????????????0??????????0??????1??0???0?0????0??????00?????????????1??????????????????011??00????1?????????0????????0?0???????0??1????10??????0????????????0?1??0???????0???????????0??0???0????????0??????????????????????????????????0????????0?001?????0??0?00000?????0???1??????0????????????????????????0????????????????0??????0???????????????0?????????????0????????00?????0010101?????????00?????0?????0??0???001?????????0?????????????0??????0????????????????????????????0??00??0??0??0011??0??????????????0??????????????????0?????????????0????????00???0????0?????????????0???0????????????????1?0??0?1?????0???????00??????0?1????????????????????????????????????0??0???0000?????????????????????????0???????????????????????????????????????????????0?000000000???????10????0??????????????0?1000?00??????0????0?00?0????0????0??
Teleocrater                 ????????????????????00????????10?00110?0???????????????????????????????01??0????00????????????????????????????????????????????????????????????????????????????000?0??????????????????????????????0?0???????????10?00000?0?0??1000000?0?00???000???10??0??11?00?10???????????????00000000?0100?0???????????????????????????????????????????????????????00??0010??0????0????00????0?00???00?0001?00?00001001????1????0??????????????10?00?010?000000000????0????0??0?0?000??0???????????00??????????????????????????????????????????????0???????????????????0??0?0???????0???00?0??????????0?????????0???????0???????????????????0??0?0??0??????????0?0??????000?????????????0???????0??????00???????????????????0?????0???0????????0????????????????????00?1???????1????1?010??????????0000?0???????0???0?????0????0???????0?010???0?00000???????????????????????????????????????????????????????00????0??????????????????00????1???????????????0?????0?????0???????????????????????0??0?????00????????????????????????0??????????1??????0?0??0???????????????????????00????????????0??0???10??0?????1????????????1??0?????0????????00???????????????????0??????0??????0000????0???0???1??0?????????????????0????????????????????????????????????????????1??????0???????????0???0?0?????????0???????0??????????????????0?0?????????????????????????????????????????????????????0??0????????????????????00????0????????????????????????????????????????????????????????????????????????0????00?00??0?0??1?????????????????????????????0????00????????0??0????????????0000????????????????????0?????????????????????0?????0??????????????????0?????????????????????????????????????????????????????????0????????????00?????0??????1????????????????0?????????????????????????00000000??????1??????????????????????????????????????0??1??????????????????
Tianyulong                  ??10?0?001?000101?1?00?10000??0?000000?0?000000??1??1?0000?00011??0???????????????????????????0?????????????????????????????????????????????????????01?0?1000111???1001??0010????00?????1?1?0?0????????????????????????????????????????????????????????????????????1??????1?0??0??0??0??10????0?00?0???1???000????0000010?0010??10?10000???0?0???????????????????11???????0?????0?00??????????????????????????????????010?0?????1?10000?0?0???????????10??0????????1????????????????????1???010???0????011?0?????010?0??001?01??0?0??0?????0??????0?????1?1?0???0?01001??????0?????0?????0???????????????0??????????00??00????001?????????00?00?0???????????????????0????0?0??1??00?00?001??????00????0??????0?0??0?????0?????1?????1?????????0??????0?????0???0????1??????????0?????0????????0????????????????0??????00???1???0?????00????0???0??????????0??0???0????1?????????0?????????????????????????0???????????0????????????000???????0???????????0?0???????????????????????0??0??????????????0????????????????????????????????????????????????????0??????????????????????0?????1?1?????????0?????????00?????0?0?????????0???????????????????0????????0????0??????????????????????0?????????????????????????????????????????????????????????00???????1???????????0?????????????0?0????0?????????????????????????????????00???????????????????????????????0??????????????0?????0??????????????????0????10?1?????????????????00??????0?????????0?????1???????????????0???????????????????????0??0100?????????????????????????????????????????0??????????????0000????0??0???0?1????????????????????????????????????????????????????????????????????????????????????????????????????????????????????????????????????????????????????????????????????0????????????????0?????????0?00????10???00?????????????????????????????0??????????????0????0??
Tyrannosaurus               10000001000110010000110010001000100000101000010100001101111011110110101110000111011100011010000100010100110101000000001100000110100011100100111010010000000000000000000000010111000101010001101111100101111010?100110001001000110101100000000001001000000011100100110001001100100000010010100000001??1?101011010000?01010?0??0??11?1??????10010????0011000100000010010100000001100001000111011100111011000010011001111011111000100110101100001100100111100011101001101100000101011011111100011000110110011100100101100000110????????00101000001111000110000000?10100101010010000111010000000110000?000001100000011000011000000000100010100010000011110?010?00010001000001100??1000100010011000000001?1101?001000011000000011??0010011??000?10001000100010?000?011?111000110001001?01001001100010010001100000?00011100000100111010000000000010000101110111000???00000?100?0000101000010111000110000000001010001000000100000?1100000?000?000?000100110?0011010000?000?0????????000?000000000000?0001000000?000?00?000010000111000011001110000000000000000100000001?00001100000??000000000100111010110100110000010001000?00100??100000100000000?00000000000101000?1001???100101?0?0000???1??0000111110???111010100001?10?110??1111101?1?0??001000?0?11001?000000000?00??0100?0100100000?00?000010?????0???????0???0010011001???0100000000?00?000??0?0????0000?00?000101000100000110000001?11000?0010001111100000?00000000?000000?0???0000000?000111010000111000100?0?00000000010110000??0010100111001?0001100000100001?1?0?00000??01?0?000??00100001?0110010?00000000000000010001?0000?00000100001110011????0010010010??0011?0001???101?10??00?101100?1?1000?000010?110111000??000000?1111111110110?0???0?1?1?00??0?000??00100000010001111?0000000?01?0000?0??01??0???0000001110000001?000000100000?001?00?00?100000011000111??0?10?0????001?0100?00000?
Unenlagia_comahuensis       ???????????????????????????????????????????????????????????????????????????????????????????????????????????????????????????????????????????????????????????????????????????????????????????????????????????????????????????????0??0??0?00??00101??1???1??11?1??01????????1????001000?0??0???0?????????????????????????????????????????????????????????1?0??????????????1???????????????011101000000?0110011111?01?1100111101000?000111??0?0110??010?010??10??00????????0????????????????????????????????????????????????????????????0???????????1?????????0??1?1???????0????????????????????1???0???????1??0???0?10???????1001?0????1?????????????11?0?????????1?????0?????????????????????1?1?????????????????0?00??0??????????????????????????????0??00????????????????11??????????????11????????0?????1??????????????????1?0???0??1?1???????????????????????00?????????????????????????????????????????????????????????????01????????01?0???0??????????????????????????????1?????????????000????????????????????????????????????????????0???????????????????0??????1???????????????0???????1????1????????????????????????????????0??0??01??00????????????????1??????????0??????0?011???????????????0?1????????????????????????0??????????0????????0?????????0???????????????????????????????????0????????????????????????????????0??????????0?????0???????????????????????????????????????????????11???????????????????????0??????????????????1?????????????????????????????????????????????1???????????????????????0??????????????????1???????????????????0??????0??????????????1??????0??????0????????10???11?????????????????????????000011??????????????0?????????????????????????????????0??????????????????????????????????????????????0?????????????????????????11100000????1???????0?????????????000????????????????0??????????0?0??11????
Vegavis                     ?????????????????????????????????????????????????????????????????????????????????????????????????????????????????????????????????????????????????????????????????????????????????????????????????0????????????????????????????????????????????????????????101??????0????001?1?1???0?11????????????????????????????????????????????????????????????????1??1?????????????????????????????11????????????????????0????????0?????????1????????????????1????11?1?????????????1??????????????????11?????????1??11??????????????????????????????????????????????????????0?????????????????????????????11???1?????????????11???????????????????????????????????????????????????????????1????????????????????????????1???01??????????????????????????????????????1?????????????????????????????????????????????????0???????????????????????????????????????????????1?????????????????????????????????????????????????????????????????????1?0??????????????????????????????????1?????????????????????????????????????????????????????????????????????1?????1????????????????????????????????1????01????????????????????????????????????????????????????????????????????????1???????????????????????????????????????????????????0??????????????????????????????????????????????????????????????????????????????????????????????????????????????????1?????????????1?0????????????????????????????????????????????????????1??????????????????????????1?????????????1???????????????????????????1??0?01??????????????????????????????????????????????????0????????????????????????????????????????????????0??????????????????????????????????????????????????????1???????????????????????????????????????????????????????????1?????????????????????????????????????????????????????1?????11111111?????????????????????????????????????????0??????????????????????1??
Velociraptor_mongoliensis   10000001000010?0000011011010100010100010000000010010110100101011110?11011000101100010010100?10000000010010010000000001110?00010010101?000??11110110100?0100000000000000000000101?01100?1???1?0?1?0?0??????1?11110?100??11?10101?1?01?0000?000101111100?010111000111000010?1000001000000000????0?0001??11?1?11010?0011101110110??11?00111??1111001000011100000100011100010?1001??0000101011101?000100011001111001111100011??1000010101000001111100101110?11000000?1?10110?01?001111011111101010001100101011001001001101011010?????????00010?0101011010010001?00?010100001?0100011?110?0?00000010010100000100000000100000?000010000100100010000000101110?0?0?00010001001?011010?10001?0010011?00010000?010?000?0000000000?00??000010011???00?1000???0?01000?000?011???1??0?11011?00?00?0???11???00?00?00?001?0?0110?100000???110000?1?1111???0?0?010001001?0?01100?0?00?00?00001?100001??0?000??1?000?0?00001001000001000??11?000100?000?000?000101111?0?00010000?00000?????????1110?00?0000????0?1001?0000?00????0??01?0100000?010100011?0?0100000?0?000??001000??000?110?00?1?10?0101?0100??001?0111?0?0000?010?????0?00000????0?0?1000010010000000100111000?01?0?0????0??00?0?010010011?000?0000?????01110000000???1?0?0???0???0???????1??0??????1?00?0?0??0?00?00000000?01???0???0?000000?01?????????????0???0????????????0??0000????000000??0??????0000000?0?000?001??????10000000011???0??00000?101?00001?0000000??100000?00??0001?010000011010000000?0??00?0????00100000?0??00??0010100??1?010?1111000001???01?0??000?00???1????????00?0?0??????000??00000010000001000?00?0000??????10000??00000??????????11100?011???010????01?11??1?010?0?0?1?00?0?0?0?10?1??????00??00?00?1?00000010100????????0?1?0???00???0???100000010??1000000??000000???0???00??????0?00???00111100000?0010001000?00010??0??0?0000??????????1??0?10?01??00???0100000?0??
Vorona                      ?????????????????????????????????????????????????????????????????????????????????????????????????????????????????????????????????????????????????????????????????????????????????????????????????????????????????????????????????????????????????????????????????????????????????????????????????????????????????????????????????????????????????????????????????????????????????????????????????????????????????????????????????????????????1?0???0??0?0?1???000101?1?0?110?0?11101111???11?000111??01011?00?001????????????????????????????????0??????????????0??????????0???0????????????1?01?0?0??????????0???1?????0???????????????????0?0???????????????????????????????1?????????????????0?00????0???1???0???1??????????????1????0?????????????????????0?????1?????????????0?????????1??????????0???????????????????????0???0?????????????????????1???????????????????????????????0??????????????????????????????????????????????????0???????????????????????0?????????????????????????0?????????????????????????????????????01?????1????1???????????111????1??????????????????????????????????1??????????????????????????0??????????????????????01??????????????????????????????????????0??????????????????????????????????????????????????????0???????????????????????????????????????????????????????????????????????????????????????????????0?????????????????????????????????????????????????????????????0????????????????????????????1????????????????????????????????????1?????????????????????????????????0?????????????????????????????????????0???????????????????????????0?????????????11??????????????????????????????????????0????????????????????????????000????????????????????0???????00??????????????????????????0???????????10??????????????????????????????????0??????????????0????0????????????????????????????????????1??
Xiaotingia                  1111???1?0?0????0?0?11???00???1?1000??10?10?0?0?1?????00?0??1???1???1?????????????????????????????0??0??????????????????????????????????????????????0??0??0000?1???0??1??0??0?11010??????001?00??0?0???????????????????11???10?????????0???1????0????0??00100??001?00??????????1????????0?0?????0101??11???11??????101?111?11???10?01?11??1111??????011?????11?????????1????????????????10??1??0000??110001?1??101?0??1???????????????1???0????????????????????0??????????1?????????????????1????????????????????011?1?0011??11???1????????01??????0????1????0?00?10?001??????11???0?????0??????????????1?????????????1?????0?0?0???0???1?00???00?1?????????0???10???????1??1?1??01????0?0??????00????0??1????????????????????00??????????????????1??1??????????????1???????1????????0?0?1???????????0????????11??????0?????10??0?1???1??????????????????????10???????????????????????????0?????0????????????????????01??1?????1????0?????0??1???1?0???????00???????????????????????????????0????0?????????????????????????00???1?????????????????????????00??????????1?????0??0?1??????0?00?????????????????1????????0??????????0?0?111?0???00?????????0??????????????0??????????0???1?????????????????????????????1???????????????????????????????0??????????0????????????????????????0????1??????????????????????????????????0??????????0?00?????????????0???0?0???????????00?????0???????????????1???????????111???????0???????????00?1????????????????????????????????0???????????1??11??1?????001???????????????????????????????????????????????????????1????10???0???1?100??????????0??????????????????????????0???????0????????????0??????????????????????????????????????????????????????????????????????????????0????????????????????1???????1??????????????????110000000???10?000???10??1?????0??0?????????????????????1?????????00????0??
Yanornis                    101??1?10110??100?00?????01?????1010???????00????????10??001??111??????0????????0?0??????????10???1?????????????????????????????????????????????????00?0?100?0?11??0??10?????????????????????????0??????????????????????1????01????????00??00?0?????0??0?0101?101?100101001?00111010?0100?1?110?010?1011?111100???110101101001??11?0??????100111111?111??1?011???????????????????1??????1???0?0?????????????1??????????11??1?10?10??100?????0????????????????????????????1????????????????1110?0??0??1?011?0110???11?00?011??1????0??1????????????0?????1?1?0?000?11?00???????1????0??00?0????10??0????0?0?0??0??11100?????0??00???????????1100?0????????????????0???????1??111??01?0??0?1??1???00????1????0?0000?0?????????111?????????????00????0??1?0????0???????????????0????????0????1???????????????????00??????0????1???0?????11??????????????????1???10??0?????????????????1??????0???????????????1?1???????00????????010?1110100????1?????0???????0?0???????????????????0?0????????????????????????????????1???????0??????1????1???000?0???0?????0?????????????????11???1????010??????????1??????0?????????????????????00?1?????????0??1??1?????????0????0??????????1????0?????????????????????????????????0???????????????????1???????????0??????????0??????????????????????000???????????????????????????????????????0??????1??1?0??1???????0????????0?????????????0????0?0?????????1????????????1??????????1?0??11??0?00???00???????????01???????????????????????????1?1???1?????????????01??????????????????1??????????????????0???????????????????????????0?0?????1?????????????????1???????0?????????????????????????????11?????0???????????????0????????????????????????????????0???????0?????????????????????????????????????????????00????1??01111??????1111110010????0010???00??00?????0???????????????????????1?????????00???????
Yi                          0111?????0?1????1?10?????01?????10???????0?01???1???????????????????0?????0?????????????????????????????1???????????????????????????????????????????0?01??010?????????????1???????????????1?1???????????????????????????1????0?????????????????????????0??101??????????????????1??0??1??0?0???0??000???1???1100???0101??1????0??10?001?0??1?01????????????????????????????????????????????????????????????????????????????????????????????????????????????????0??????????0???????????????????1??????????????????????????????110???00?1?????1????????????0?0???????0???????????????????????????????????????????????????????????0?1??????????0??????????????????????????????????????1????0??????????????1??????0????????????????00?????????????00??????1??????????????1???????1?????????????????????????????????0????????????1?????????10?????????????????????10??????????????????0???????????????????????????????????000?????????????00?????????????????????0????
?????????????????????????????????????0?????????????????????0????????????1?????????????????0????????????????????????????10???????????????????????????????????????????????0???????????????0????0????0?????????????????????????????????????????????????????????????????????????????????0??????????0????????1???????????????0??????????????????????????????????????00???????????????????????????0????????????????????????0????????????????????????????????????0???????00??????00????????0?????0???????????????????????????????????????0????????1??????????????????????????????????????????????0????????1????????????????????????????????????????????????1?????????????????????????????????????????????????????????????????????????????????????????????????????????????????????????????????????????????????????????????0????0??00???11??0?????0????????????????????????1?????????????????0
Yixianornis                 1????1?1?11??01?????????????????1??????????????????????????????????????0???0???000????????????????1???1?????????????????????1???????????????????????0??0?100?0?11?????100????????????????????????0??????????????????????????????1??????00?????0?1???01?00?101?101??00101001?0011??1??0??0?1??10?00011011?111100???110111101001??11?0??????10011??11?111??1???????????????????????11????110?????0000?????????10?10??0??010?0??10?1010101??00?0???01?0??0??1?????????1???1?1?0??????????????1110????1?11?011?0?00???11?00?011?111?1?0????????1???00?0???????1??0000?1??00???????1????0??00??????1????1????1?????0??1110?1???10??00????0??????1110?0????????????????0??????????0111?01?0??0?1??1???0??????????0?000????0?????????11????????00??00??????01?0????0?1?????????????0????????0????1????????1??????????00??????0????1???0??1??111??????????????????0?110??0?????????????????1??????0????????????????????0?????????????0010011101?0?1000?????0?????0?0?0??????1????????????0?0????????????????????????????????1???????0?0?????????1?1??00?????0?????0?11???0????1?????11???1????0?0??????????1??????0??1?????????????????????1??????1??0??1?1?11?0?????0????0??????????0????0?????0???????????????????????????0???????????????????1???????1???0??????????0???????????????????0??000????1??????????????????????????????????0???10?1?0100?0?00?01000????????0?????????????0??????0??????????????????????1?????????????1?11????00???00???????????01???????????????0???????????1?1???10?1?????????001????1?????????????0??????????????????0???????????????????1????0??0?0?????1???????0??0??????1????????0??????????????????1?????????11???????10????????????0?????????????????0??????????????0???????0?????1?1????????1????????????????????????????00????????????1?????1111110010?????0101??00??00?????0?0??????????????0??1???1?????????00???????
Zanabazar                   ?00010?10000001?00??010?1001100?110100?0000001010100?1???0?01?1?1?0???0000011011000100?0100?0?????????????????010?0?10111111000???1100?1????????????00?0100000010?100?0010???????110???1??????????????????????????????????????????????????????????????????????????????????????????????????????????????????????????????????????????????????????????????1?001?0??????????111?????????0?????????????????????????????????????????????????????????????????????????????????????????0??1??11????010??????1??1????1?1?????????????????????????0??0?0?1?0???00?100????????1??0?0?1?????????1??1???0?1??00???0?0???0???0???????00?????????0??????0??0???0?????1???????0???????????1??0???0??????????????????????1??11?????????????00????0????1?????????0?0??????????0?0????????????????0?10?0??0?????????10???00??0??0????1??0?0???????0?11???0??????0???000?11??????0??????????10??000??????1?????000??1?0?0?????001?????????01???11?1?????????????????1??1?0??????1???????????????????????????0?0??????00010?1?0?00?1?00??????????10?????1??????1????????????00????0001???????????????0???00????00??0???????????????????????1?0?00?????????1??0?????1?????????????????????0???????0??????0???????0???????1?00???????????????????????????????0???1????????????????0??0?0??0??10??????????????????00??0???????????????????????????????????00??????????????????????????0??0?????0?1?0??010000?00?????????0?0?????????011????1???????00????????????????????????0?????????0?????????????????????????1??00????????0011???1????????????????????????????????0??????????0??????????000??00?1???10??0??????????????????????????????????00????0?????????????????????0?1????????????0???????????????????0???????????????????????????????????????00????????????????????0???????????????????????11100000??00???????????00???????????????????????????1??????????????????????
Zhongjianornis              1011?0??0100????0??????????????????????????000?11??0?????0????????????????0????00???????????????????????????????????????????0?????????????????1?????00?0??11?????????110???0???????0??????????????????????????????????????????1?????????0???????1?????????101??????0?0????1?00?11??1?0100?10?00?010?1??1????1?????1?011?101101??1??0??????1000??????01?????????1???1??????????????1????011?????000?????0????11?10??????1??????????10?10??00?01?????????????????????????0?1????????0???????111??01?1?????11???1????0??01?101????????????????1??????0???????0?00?00?11?011???????????1??0???????????11???????1???????00?????1???11???????????1100?0????????????????0???????1??0?0?001?0??0?1??0???00???????????000??????????????0???????????????0????????0????????????1???????0????????0????????????????????????00??????0????0???0??1??11??????????????????0???0???0????????????????????????0??????????????0????????????0??????????0100????0???0?????????????0??????0????????????????0??????????????????????????????????????????0?????????1??0?0????????????0???0???????0??????????1?????1?????????????????????1????????0?????????????0????????0??1???????0????0??????????????????????????????????????????????????????????????????????????????????????0???????????????????????????????????????????????????????????????????????????1??????1????????????????????????0????????????????????0?????????????????????????????????????????????????10????????????0?????????????????????????????????1??1??????????01?????????????????????????????????????0??????????????????????11???0???1??????????????????????????????0??????????????????1?????????????????1??????????????0????????????????????????????????0????????????????????????0????????0???????????????????????????????????????????????1???????10????0??00?????????????????????????????1??????????0????0??
Zhouornis                   0?00?0?1?0?0?0??0?00?10???1???00101100??0?10???1???0???????01?????????????0?????????????????????1???????????????1????1??0????1??10??????????????????00?0110001?????0??00?????????1???????????????0???0????1?0??10?1000?1????100?????????0?????1?1??????0??101??010?000111?1?00?1100?011?00??110?01011011?11110000?010111100001??10?01?????1001111101111?00??1????????????????????1??????????????????????????1??????????11?0??10????????????????????1???????????????????0?1????????????????111?000?0??01111?0111??001001?1110?1???????0?????1??????000???1?1???0?0?11?00???????1????1???110??????1?01?????0?0???????001??0?????0?0?????????11100?0????1?1?????0???0??0????1??111??01?00?0?1???????0????0???111010????????00?10101???????????0?????????110??00????????1???????0????????0????????????0?01????????00??1???0????0?0?0?????11?????????????1????000100?00??1??????????????1??????1??0??0?????0?0?????????????????1???????100??0?????0???1?0???????0????????0????????????0?0??0??????????1?????????????0????????????????????????1??0?1????????????00????????????????11???1????01??1???????????????0??1??????0?0?????????0??1??1??????1??1???????0????0????0?0??0????1???????????????????????????????????????????????????????????????????????0?????????10????????1???????????????0???????????????????????????1?0????????????0??11??1?001?1??????0????????0??????????????0??????????????????????????????0???????????1?11?00?00??????10??????100?????1???????????????00?????1?0??????10???0????011?????0????????????0??????????????????0?????????????0????00??10?????0?001????????????0???????????????????????????????????????0?0???1?????0???1???????????0???????00??????0000??????????????????????????????????????1???????????????0????????????????????????????????1111000010??????00???00??00?????????????????????????1???1??????????0???????
Zuolong                     1000?0?100?0100101001101??000?00?0000???0?00??????????0???0?10??????????1000??111011?0?0?000????010?0100?1000???????????????????????????????????1???????0?????000?0?0????????????????????????????0?0?0????1??111000?0??1001??0?0??0????0??????????????????1????????????????????0??0??00010??????000?????????????????????????????????????????01????????1?0000010?0????010?000???00??0?0????101?10?1???01??0001??10?1???01??0?0001????????????0110010?110?000??1001?01???1?????????1?????????0??0?110000101?0?1?0??????????????????????0???0??0?1?0??00??0??0?????0?????????1?0??????????0?0?01??????????0?0??1000?00??0000??0???0??00??00??????0??0?1?0?????100?????00???1??0?????????0??0???????0?0?????1??01??0?0??0????0???????????????????????0?0??????00??0???????00011???????00??1??????1?0010??0???????0????0?????000????0???0?00????1??1??0?1??????00????00???????????0??00??0001??0?????0??00?1?0????100???0??0??00?????????????00?01??0?0??00?????0??0???????????????????00??00???????????????????0??????????????0???0????????00??1?00????00??????0???????00????000????0??0?????0?????????1??1????????0???00???0?0?????0??1??1?????????000?????10???????0?????00001?????????????000????0????????1?????1??1???????????0?0??0?1???0?0?0??000???10?0????0??00???????000??????????????????????????????????00?????00?0????0???00???????????????????0???????0????1000?????????????????????????????????????????????????????????????????????????10????????????????????????????0??????????0???????????1???0?????????????????????????????????0??????????????????????00??????????????????????????????????????????10?????010??0???????0?0??????0?????????????000??0???????????????????????????????????????????????????????????????????????????0????????????????????????????0?11000000??00???????????????????????00001100001100???1??????????????????????
;
end;

begin trees ; 
	tree TREE1 = [&R] (((((((((((((((((((((((((((((((((((((Meleagris:70.156144,Vegavis:4.156144):18.632411,Hesperornis:8.788555):6.734693,Ichthyornis:15.523248):10.448032,((Patagopteryx:4.26504,Vorona:14.26504):10.561584,Apsaravis:24.826624):11.144657):24.955539,(Gansus_yumenensis:8.505668,Iteravis:3.505668):2.421152):2.011678,Piscivoravis:7.938498):1.37074,(Yanornis:3.597314,Yixianornis:3.597314):5.711924):3.044134,(Archaeornithura:4.359085,Hongshanornis:9.359085):2.994287):2.618327,(Archaeorhynchus:7.652114,Schizooura:7.652114):7.319585):3.247842,(Parahongshanornis:8.679524,Zhongjianornis:13.679524):9.540017):3.344369,((((Bohaiornis:4.958219,Sulcavis:4.958219):3.756931,Zhouornis:8.71515):6.679202,((Chongmingia:6.830436,Pengornis:6.830436):4.565054,Cruralispennia:6.395489):3.998863):3.121668,Protopteryx:13.51602):3.04789):3.974759,(Confuciusornis:14.59714,Sapeornis:19.59714):10.941529):3.724048,((Jixiangornis:4.424064,Shenzhouraptor:4.424064):10.229217,Rahonavis:64.653281):19.609436):2.893305,Balaur:87.156022):6.331386,Archaeopteryx:13.487408):6.037057,(((Aurornis:4.241498,Serikornis:4.241498):1.390275,Xiaotingia:5.631773):1.723298,(Anchiornis_LPMB00169:1.518915,Anchiornis_type:1.518915):5.836156):2.169393):1.707182,(((((Gobivenator:19.182232,Zanabazar:24.182232):29.174232,Sinornithoides:3.356464):8.902646,Sinusonasus:2.25911):3.469408,Jianianhualong:10.728518):9.862541,((Mei:8.456417,Sinovenator:8.456417):4.699012,Jinfengopteryx:8.155429):7.43563):25.640588):2.265005,(((Buitreraptor:5.638488,Unenlagia_comahuensis:10.638488):14.732256,(Halszkaraptor:13.468496,Mahakala:13.468496):26.902249):30.70798,(((Deinonychus:4.797883,Velociraptor_mongoliensis:54.797883):6.550854,Microraptor:11.348736):5.150161,Fukuivenator:16.498898):4.579827):27.417927):2.250542,(((((Anzu:28.375299,Khaan:20.375299):35.502659,Caudipteryx:5.877959):7.008692,Similicaudipteryx:12.886651):5.20312,(Incisivosaurus:3.5034,Protarchaeopteryx:8.5034):9.58637):29.231263,((Epidexipteryx:3.473606,Yi:3.473606):3.524666,Epidendrosaurus:6.998273):5.322761):3.42616):1.323523,(Alvarezsaurus:21.051769,Patagonykus:11.051769):76.018948):1.256757,((Beipiaosaurus:9.911666,Falcarius:9.911666):11.659131,Jianchangosaurus:21.570797):31.756677):2.87984,(((((Harpymimus:4.999028,Shenzhousaurus:6.999028):6.869381,Pelecanimimus:13.86841):12.606554,Nqwebasaurus:11.474964):19.981197,Haplocheirus:11.45616):2.990745,Ornitholestes:23.446905):6.760409):2.740966,(((((Australovenator:10.373373,Megaraptor:10.373373):18.766326,(Gualicho:18.755014,Tyrannosaurus:41.755014):10.384685):19.312095,Eotyrannus:13.451794):28.165841,Guanlong:6.617635):3.278346,(Coelurus:7.662629,Tanycolagreus:5.662629):12.233352):14.052298):1.571819,(((Bicentenaria:39.826148,Sinosauropteryx:4.826148):14.708255,Sinocalliopteryx:19.534403):12.582428,Compsognathus_corallestris:7.116831):28.403267):0.295954,Aorun:25.816052):3.855374,(Chilesaurus:23.624885,Zuolong:13.624885):16.046541):6.704916,((((((Acrocanthosaurus:31.339807,Neovenator:16.339807):19.241925,Allosaurus_fragilis:9.581732):10.037792,Sinraptor_dongi:5.619524):5.009788,Monolophosaurus:15.629312):4.837176,(Condorraptor:10.200953,Piatnitzkysaurus:5.200953):10.265534):6.697373,(Suchomimus:60.029683,Megalosaurus:15.029683):12.134178):9.212481):9.976294,(((((Majungasaurus:20.246657,Masiakasaurus:20.246657):81.632276,Eoabelisaurus:6.878932):5.541014,(Elaphrosaurus:18.435953,Limusaurus:9.435953):7.983994):8.140522,Ceratosaurus:34.560468):9.090797,Saltriovenator:1.651265):7.964975):12.063495,(((Coelophysis_rhodesiensis:6.603494,Syntarsus_kayentakatae:6.603494):5.692393,Liliensternus:7.295887):4.487719,(Cryolophosaurus:8.0035,Dilophosaurus:8.0035):8.780105):6.632525):11.931853,(Heterodontosaurus:7.004432,Tianyulong:47.004432):23.343552):7.626206,Eodromaeus:10.974191):8.456543,(((Plateosaurus:19.923008,Saturnalia:2.923008):1.353198,Guaibasaurus:14.276206):3.927185,(Buriolestes:5.887937,Eoraptor:15.887937):2.315455):1.227342):1.937291,(((Herrerasaurus:13.731241,Sanjuansaurus:3.731241):2.232831,Staurikosaurus:5.964072):2.066911,(Daemonosaurus:12.942175,Tawa:12.942175):12.088808):3.337041):1.694769,((((Pisanosaurus:7.971772,Sacisaurus:7.971772):4.182562,Silesaurus:12.154335):6.941101,Asilisaurus:4.095435):1.746321,Lewisuchus:7.841757):2.221037):3.322539,Teleocrater:7.942223):1.934744,((Dromomeron:33.169333,Lagerpeton:13.169333):3.892908,Marasuchus:19.062241):2.945238):1.50374,Euparkeria:1.50374);
end;
 
